# Supplementary material for: Information Certainty Determines Social and Private Information Use in Ants
Source: Sci Rep. 2017 Mar 3;7:43607. doi: 10.1038/srep43607 (PMC5356460; doi:10.1038/srep43607)
Supplement: Supplementary Dataset 1 [file srep43607-s2.csv]

colony	colony_size	treatment	experiment_date	discovery_time	assessment_time	no_TR	QT
M1	160	Control	11	11.17	141.83	10	5
M2	125	Control	2	11.88	106.12	1	2
M3	70	Control	5	8.03	36.97	0	1
M5	165	Control	8	8.2	33.3	7	5
M6	103	Control	10	6.97	10.78	0	1
M8	102	Control	15	27.52	24.48	2	2
M9	117	Control	19	7.43	115.57	2	2
M10	163	Control	18	17.95	44.05	2	2
M11	115	Control	20	10.78	31.22	7	3
M13	132	Control	22	8.82	108.18	13	7
M14	117	Control	26	9.77	93.23	4	4
M15	90	Control	23	52.42	119.58	0	1
M16	133	Control	27	13.57	33.43	5	7
M17	89	Control	24	13.9	260	NA	NA
M19	135	Control	28	15.35	23.65	1	2
M20	113	Control	25	20.45	37.55	4	3
M1	160	Test	9	6.65	31.85	9	1
M2	125	Test	1	9.15	8.85	0	1
M3	70	Test	3	3.68	22.32	2	2
M5	165	Test	7	4.67	22.83	7	3
M6	103	Test	12	9.17	12.83	0	1
M8	102	Test	16	26.27	25.73	1	2
M9	117	Test	17	5.75	10.25	0	1
M10	163	Test	20	7.77	27.23	0	1
M11	115	Test	18	7.87	8.13	0	1
M13	132	Test	21	26.63	66.37	15	4
M14	117	Test	23	9.95	38.05	1	2
M15	90	Test	26	41	33	0	1
M16	133	Test	24	12.08	39.92	4	4
M17	89	Test	27	24.53	36.47	1	2
M19	135	Test	25	4.27	13.23	0	1
M20	113	Test	28	8.85	18.15	1	3
