# Supplementary material for: Information Certainty Determines Social and Private Information Use in Ants
Source: Sci Rep. 2017 Mar 3;7:43607. doi: 10.1038/srep43607 (PMC5356460; doi:10.1038/srep43607)
Supplement: Supplementary Dataset 2 [file srep43607-s3.csv]

colony	treatment	experiment_date	ant_id	entrance_rank	discovery_mode	first_entrance_time	pop_at_first_entrance	first_recruitment	No_TR	TR_latency	pop_at_first_TR	carrying_latency	No_precarrying_visits	pop_at_first_carrying	censor_TR	censor_carry
M10	Control	18	GG_GL	2	Tandem	49.93	1	tandem	0	10.07	1	37.07	4	3	0	0
M10	Control	18	GG_LD	5	carried	76.13	3	carrying	0	NA	NA	13.87	2	5	1	0
M10	Control	18	GG_RY	1	Independent	17.95	1	tandem	2	16.05	1	44.05	5	2	0	0
M10	Control	18	GG_WY	8	carried	97.97	5	carrying	0	NA	NA	6.53	2	5	1	0
M10	Control	18	HT_LP	6	carried	80.18	5	carrying	0	NA	NA	40.6	4	7	1	0
M10	Test	20	G(D)_YiG	9	carried	96.7	3	carrying	0	NA	NA	25.92	7	12	1	0
M10	Test	20	GG_DG	4	carried	84.7	4	carrying	0	NA	NA	14.3	3	5	1	0
M10	Test	20	GG_PY	3	carried	81.15	3	carrying	0	NA	NA	30.35	4	6	1	0
M10	Test	20	G_Y	10	carried	104.28	6	carrying	0	NA	NA	8.02	3	5	1	0
M10	Test	20	HT_DR	17	carried	118.62	12	carrying	0	NA	NA	1.73	1	12	1	0
M10	Test	20	HT_LG	14	carried	116.4	9	carrying	0	NA	NA	9.88	2	11	1	0
M10	Test	20	HT_WW	1	Independent	7.77	1	carrying	0	NA	NA	27.23	5	1	1	0
M11	Control	20	G(D)_LiR	2	Tandem	20.83	2	tandem	2	8.17	1	44	7	10	0	1
M11	Control	20	G(D)_YiG	4	Tandem	35.73	3	tandem	0	24.27	6	27	6	10	0	1
M11	Control	20	GG_GW	3	Tandem	27.58	2	tandem	1	5.42	2	14.42	3	1	0	0
M11	Control	20	GG_RR	1	Independent	10.78	1	tandem	3	6.22	1	37.47	6	4	0	0
M11	Control	20	GG_WY	7	Tandem	45.87	4	carrying	0	NA	NA	8.63	3	6	1	0
M11	Control	20	G_W	5	Tandem	37.85	2	tandem	1	16.15	4	26.17	5	12	0	0
M11	Test	18	G(D)_LiG	4	carried	75.88	4	carrying	0	NA	NA	7.62	6	3	1	0
M11	Test	18	GG_RR	1	Independent	7.87	1	carrying	0	NA	NA	8.13	3	1	1	0
M11	Test	18	GG_RY	7	carried	90.98	5	carrying	0	NA	NA	12.18	3	7	1	0
M11	Test	18	GG_YG	13	carried	107.18	11	carrying	0	NA	NA	6.82	3	6	1	0
M11	Test	18	G_W	8	carried	93.05	7	carrying	0	NA	NA	24.45	3	9	1	0
M13	Control	22	G(D)_DiG	1	Independent	8.82	1	tandem	7	26.18	1	119.18	13	10	0	0
M13	Control	22	G(D)_GiR	7	Tandem	92.1	2	tandem	0	20.9	5	36	4	5	0	1
M13	Control	22	G(D)_WiG	2	Tandem	58.25	2	tandem	3	10.75	1	58.75	7	7	0	0
M13	Control	22	G(D)_WiL	4	Tandem	71.77	2	tandem	2	48.23	7	56	8	10	0	1
M13	Control	22	GG_YR	8	Tandem	100.68	6	tandem	1	8.32	6	17.32	2	7	0	0
M13	Test	21	G(D)_GiY	4	Tandem	69.02	2	tandem	1	8.48	3	26.98	3	4	0	0
M13	Test	21	G(D)_LiW	9	Tandem	89.68	4	tandem	1	8.32	4	15.32	3	10	0	1
M13	Test	21	G(D)_WiD	6	Tandem	80.97	3	tandem	1	10.03	3	24.03	2	10	0	1
M13	Test	21	G(D)_WiL	5	Tandem	71	2	tandem	3	9	3	34	4	10	0	1
M13	Test	21	G(D)_WiY	7	Tandem	84.6	3	tandem	1	4.4	3	14.35	2	5	0	0
M13	Test	21	GG_DR	11	Tandem	93.68	3	tandem	1	7.37	5	11.32	1	7	0	1
M13	Test	21	GG_GY	1	Independent	26.63	1	tandem	5	20.37	1	66.37	8	4	0	0
M13	Test	21	HT_LL	3	Tandem	59.93	2	tandem	1	9.07	2	45.07	5	10	0	1
M14	Control	26	G(D)_GiR	3	Tandem	91.97	3	tandem	1	6.03	4	29.03	3	3	0	0
M14	Control	26	GG_RG	1	Independent	9.77	1	tandem	2	31.23	1	100.23	8	3	0	0
M14	Control	26	GG_WP	4	Tandem	92.02	4	carrying	0	NA	NA	26.98	5	3	1	0
M14	Control	26	HT_GP	5	Tandem	114.53	2	carrying	0	NA	NA	31.47	2	9	1	0
M14	Control	26	TG_GW	2	Tandem	74.38	2	tandem	1	9.62	2	28.62	4	3	0	0
M14	Test	23	GG_RG	1	Independent	9.95	1	tandem	1	5.05	1	38.05	4	2	0	0
M14	Test	23	GG_RY	2	Tandem	24.47	2	carrying	0	NA	NA	23.53	2	2	1	0
M14	Test	23	HG_WG	6	carried	73.77	6	carrying	0	NA	NA	6.23	1	6	1	0
M15	Control	23	G(D)_DiP	10	carried	232.3	7	carrying	0	NA	NA	23.7	5	11	1	0
M15	Control	23	G(D)_RiP	1	Independent	163.02	1	carrying	0	NA	NA	18.98	4	1	1	0
M15	Control	23	GG_WL	1	Independent	62.42	NA	none	NA	90	NA	90	3	NA	1	1
M15	Control	23	G_L	5	carried	199	5	carrying	0	NA	NA	40	4	6	1	0
M15	Test	26	G(D)_DiW	6	carried	129.02	4	carrying	0	NA	NA	5.98	1	4	1	0
M15	Test	26	G(D)_PiW	10	carried	144.1	8	carrying	0	NA	NA	8.9	1	11	1	0
M15	Test	26	GG_WL	8	carried	137.3	5	carrying	0	NA	NA	11.7	4	11	1	0
M15	Test	26	U1	1	Independent	41	1	tandem	0	18	1	33	5	1	0	0
M15	Test	26	U2	2	Tandem	76.7	NA	carrying	0	NA	NA	NA	NA	NA	1	NA
M15	Test	26	U3	3	carried	80.97	NA	carrying	0	NA	NA	NA	NA	NA	1	NA
M16	Control	27	GG_DG	4	Tandem	38.15	2	carrying	0	NA	NA	21.85	6	7	1	0
M16	Control	27	GG_DW	3	Tandem	33.95	1	tandem	1	4.05	1	31.05	5	4	0	0
M16	Control	27	GG_YG	1	Independent	13.57	1	tandem	3	15.43	1	33.43	6	7	0	0
M16	Control	27	GG_YL	7	Tandem	44.63	4	carrying	0	NA	NA	9.37	2	2	1	0
M16	Control	27	GG_YP	2	Tandem	32.78	2	tandem	1	4.22	2	38.77	8	7	0	0
M16	Test	24	GG_DY	3	Tandem	38.17	2	carrying	0	NA	NA	27.83	2	4	1	0
M16	Test	24	GG_GW	4	Tandem	47.25	1	carrying	0	NA	NA	31.75	2	7	1	0
M16	Test	24	GG_RP	12	carried	74.33	6	carrying	0	NA	NA	4.45	1	6	1	0
M16	Test	24	GG_RW	2	Tandem	30.63	2	tandem	1	10.37	1	21.37	4	4	0	0
M16	Test	24	GG_YR	1	Independent	12.08	1	tandem	3	5.92	1	43.92	6	3	0	0
M16	Test	24	GG_YW	6	carried	54.98	4	carrying	0	NA	NA	9.02	2	3	1	0
M17	Control	24	G(D)_LiW	1	Independent	68.65	NA	none	NA	90	NA	90	5	NA	1	1
M17	Control	24	GG_WY	1	Independent	13.9	NA	none	NA	90	NA	90	1	NA	1	1
M17	Control	24	GG_YR	1	Independent	183.17	NA	none	NA	90	NA	90	3	NA	1	1
M17	Test	27	G(D)_GiW	9	carried	126.15	8	carrying	0	NA	NA	11.85	3	10	1	0
M17	Test	27	G(D)_PiW	3	carried	68.18	2	carrying	0	NA	NA	71.82	8	10	1	0
M17	Test	27	G(D)_RiP	10	carried	127.47	9	carrying	0	NA	NA	13.53	2	10	1	0
M17	Test	27	G(D)_WiP	2	Tandem	56.58	2	carrying	0	NA	NA	37.42	5	4	1	0
M17	Test	27	GG_WP	13	carried	132.95	10	carrying	0	NA	NA	10.05	1	11	1	0
M17	Test	27	GG_YR	1	Independent	24.53	1	tandem	1	18.47	1	36.47	5	2	0	0
M18	Control	26	G(D)_PiY	4	carried	48	4	carrying	0	NA	NA	7	2	2	1	0
M18	Control	26	GG_DY	2	Tandem	33	NA	carrying	0	NA	NA	40	4	NA	1	0
M18	Control	26	GG_YD	3	Tandem	39	2	carrying	0	NA	NA	23	3	4	1	0
M18	Control	26	GG_YG	5	carried	56	NA	tandem	1	19	NA	27	NA	NA	0	NA
M18	Control	26	GG_YL	1	Independent	24	1	tandem	2	3	1	24	3	2	0	0
M19	Control	28	G(D)_PiY	2	Tandem	30.7	2	carrying	0	NA	NA	15.3	2	2	1	0
M19	Control	28	G(D)_WiP	8	carried	74.82	6	carrying	0	NA	NA	9.18	2	3	1	0
M19	Control	28	GG_DG	4	carried	51.37	3	carrying	0	NA	NA	14.63	4	3	1	0
M19	Control	28	GG_GW	9	carried	80.08	4	carrying	0	NA	NA	7.92	1	6	1	0
M19	Control	28	GG_LR	1	Independent	15.35	1	tandem	1	12.65	1	23.65	5	2	0	0
M19	Control	28	HT_YW	7	carried	72.05	3	carrying	0	NA	NA	16.95	2	6	1	0
M19	Test	25	GG_PR	1	Independent	4.27	1	carrying	0	NA	NA	13.23	4	1	1	0
M19	Test	25	GG_RD	2	carried	19.17	2	carrying	0	NA	NA	22.83	6	5	1	0
M19	Test	25	GG_RW	3	carried	27.98	2	carrying	0	NA	NA	20.02	6	5	1	0
M19	Test	25	GG_YR	8	carried	46.67	6	carrying	0	NA	NA	5.58	1	6	1	0
M19	Test	25	U	4	carried	29.6	NA	carrying	0	NA	NA	23.4	2	NA	1	0
M1	Control	11	HG_WP	6	Tandem	150.23	4	tandem	2	7.77	5	19.78	3	14	0	1
M1	Control	11	HG_YR	5	Tandem	145.92	3	tandem	1	14.08	5	23.92	4	11	0	0
M1	Control	11	HT_GR	1	Independent	105.35	1	tandem	5	4.65	1	64.53	8	11	0	0
M1	Control	11	HT_LBP	3	Tandem	139.7	3	carrying	0	NA	NA	22.9	4	5	1	0
M1	Control	11	HT_YP	1	Independent	11.17	NA	none	NA	90	NA	90	5	NA	1	1
M1	Control	11	H_W	2	Tandem	131.33	2	tandem	1	4.17	2	21.67	3	5	0	0
M1	Control	11	TG_WG	4	Tandem	140.13	4	tandem	1	7.37	2	13.87	3	5	0	0
M1	Test	9	G(D)_DiY	4	Tandem	38.35	2	tandem	1	3.65	2	27.7	4	11	0	1
M1	Test	9	GG_GD	7	Tandem	44.58	2	tandem	1	18.92	8	21.47	3	13	0	1
M1	Test	9	G_W	2	Tandem	25	2	tandem	2	13.5	2	41.05	8	11	0	1
M1	Test	9	HG_WR	1	Independent	6.65	1	tandem	5	10.35	1	56.38	10	7	0	0
M1	Test	9	HT_GR	6	carried	41.67	3	carrying	0	NA	NA	6.33	2	5	1	0
M1	Test	9	HT_RL	5	Tandem	39.4	2	carrying	0	NA	NA	15.6	4	3	1	0
M1	Test	9	HT_WP	8	Tandem	45.5	4	carrying	0	NA	NA	20.55	5	10	1	0
M1	Test	9	H_Y	3	Tandem	30.92	2	carrying	0	NA	NA	7.58	3	1	1	0
M20	Control	25	G(D)_GiR	5	carried	73.75	3	tandem	1	38.25	7	40	3	7	0	1
M20	Control	25	GG_GG	7	carried	78.05	4	carrying	0	NA	NA	20.95	3	6	1	0
M20	Control	25	GG_RW	1	Independent	20.45	1	tandem	2	17.55	1	51.55	7	1	0	0
M20	Control	25	GG_YL	2	Tandem	43.15	2	tandem	1	4.85	2	14.85	4	2	0	0
M20	Control	25	GG_YR	6	carried	75.43	4	carrying	0	NA	NA	15.57	2	4	1	0
M20	Test	28	G(D)_GiL	15	carried	62.2	9	carrying	0	NA	NA	8.8	2	6	1	0
M20	Test	28	G(D)_RiP	1	Independent	8.85	1	tandem	1	6.15	1	18.15	4	3	0	0
M20	Test	28	G(D)_YiG	11	carried	52.75	7	carrying	0	NA	NA	9.25	2	6	1	0
M20	Test	28	GG_RG	3	Tandem	24	3	carrying	0	NA	NA	21	3	3	1	0
M20	Test	28	GG_RL	4	carried	37.05	3	carrying	0	NA	NA	14.95	2	5	1	0
M20	Test	28	G_Y	8	carried	49.6	4	carrying	0	NA	NA	7.55	3	6	1	0
M2	Control	2	G(D)_LiW	1	Independent	105.25	1	tandem	1	6.75	1	12.75	3	1	0	0
M2	Control	2	GG_PR	7	carried	128	5	carrying	0	NA	NA	4.68	1	5	1	0
M2	Control	2	HT_DY	3	carried	119.18	3	carrying	0	NA	NA	11.93	3	5	1	0
M2	Control	2	HT_PY	10	carried	134.1	8	carrying	0	NA	NA	11.37	1	10	1	0
M2	Control	2	HT_YD	4	Independent	123.32	4	carrying	0	NA	NA	10.78	4	5	1	0
M2	Control	2	TG_YY	1	Independent	11.88	NA	none	NA	90	NA	90	7	NA	1	1
M2	Test	1	G(D)_WiY	6	carried	34	4	carrying	0	NA	NA	14	2	7	1	0
M2	Test	1	G_G	2	carried	19.87	2	carrying	0	NA	NA	27.13	6	8	1	0
M2	Test	1	G_Y	1	Independent	9.15	1	carrying	0	NA	NA	8.85	4	1	1	0
M2	Test	1	T_R	3	carried	23.23	3	carrying	0	NA	NA	30.78	6	10	1	0
M3	Control	5	G(D)_RiP	2	Independent	22	1	carrying	0	NA	NA	48	5	5	1	0
M3	Control	5	GG_DW	5	carried	58.05	4	carrying	0	NA	NA	15.42	4	5	1	0
M3	Control	5	GG_GD	10	carried	80.9	8	carrying	0	NA	NA	12.1	2	10	1	0
M3	Control	5	GG_PW	13	carried	86.03	7	carrying	0	NA	NA	13.15	1	9	1	0
M3	Control	5	TG_DY	1	Independent	8.03	1	carrying	0	NA	NA	36.97	6	1	1	0
M3	Test	3	GG_DW	4	Tandem	34.72	3	carrying	0	NA	NA	20.28	4	3	1	0
M3	Test	3	GG_GW	1	Independent	3.68	1	tandem	1	18.32	1	22.32	4	2	0	0
M3	Test	3	GG_WP	2	Tandem	24.13	2	tandem	1	8.87	2	24.87	7	4	0	0
M5	Control	8	G(D)_PiR	12	carried	49.03	9	carrying	0	NA	NA	5.08	1	9	1	0
M5	Control	8	G(D)_WiP	1	Independent	8.2	1	tandem	4	3.8	1	45.72	6	9	0	0
M5	Control	8	G(D)_YiG	8	Tandem	44	3	carrying	0	NA	NA	6.85	2	5	1	0
M5	Control	8	HGG_WWY	2	Tandem	16.1	2	tandem	1	6.9	2	25.4	3	5	0	0
M5	Control	8	HG_LW	6	Tandem	36.72	3	carrying	0	NA	NA	15.43	2	9	1	0
M5	Control	8	H_W	3	Tandem	21.35	1	tandem	0	6.65	3	35	3	1	0	1
M5	Control	8	U1	4	Tandem	21.7	3	tandem	1	11.3	3	25.37	6	4	0	0
M5	Control	8	U2	5	Tandem	25.32	3	tandem	1	7.68	3	23.72	4	5	0	0
M5	Test	7	G(D)_DiR	6	carried	30.5	3	carrying	0	NA	NA	13.15	2	4	1	0
M5	Test	7	G(D)_PiR	5	carried	28.3	2	carrying	0	NA	NA	3.28	1	3	1	0
M5	Test	7	G(D)_PiW	7	carried	32.57	3	carrying	0	NA	NA	11.08	2	6	1	0
M5	Test	7	G(D)_WiP	4	Tandem	24.58	3	tandem	3	8.67	3	23	4	6	0	1
M5	Test	7	G(D)_YiG	10	carried	37.15	5	carrying	0	NA	NA	6.6	2	5	1	0
M5	Test	7	GG_YY	1	Independent	4.67	1	tandem	3	1.33	1	22.83	4	3	0	0
M5	Test	7	G_LB	8	Tandem	35.67	3	tandem	1	5.83	5	13	1	5	0	1
M6	Control	10	G(D)_RiP	13	carried	89.2	9	carrying	0	NA	NA	7.8	2	10	1	0
M6	Control	10	G(D)_RiW	1	Independent	6.97	1	tandem	0	3.03	1	10.78	5	1	0	0
M6	Control	10	GG_RR	4	carried	36.93	3	carrying	0	NA	NA	63.73	2	9	1	0
M6	Control	10	GG_WW	3	carried	31.87	2	carrying	0	NA	NA	13.88	1	3	1	0
M6	Control	10	HTG(D)_PGLiR	2	carried	23.73	2	carrying	0	NA	NA	12.27	2	1	1	0
M6	Test	12	G(D)_LiW	7	carried	84.7	4	carrying	0	NA	NA	16.3	1	8	1	0
M6	Test	12	G(D)_RiP	13	carried	104.4	12	carrying	0	NA	NA	5.5	1	12	1	0
M6	Test	12	G(D)_WiY	1	Independent	9.17	1	carrying	0	NA	NA	12.83	2	1	1	0
M6	Test	12	GG_RR	5	carried	70.4	4	carrying	0	NA	NA	11.6	2	5	1	0
M6	Test	12	HTG_YRP	4	carried	64.42	4	carrying	0	NA	NA	4.83	1	4	1	0
M8	Control	15	G(D)_RiD	11	carried	84.55	8	carrying	0	NA	NA	13.1	2	10	1	0
M8	Control	15	G(D)_RiW	1	Independent	27.52	1	tandem	2	4.48	1	24.48	4	2	0	0
M8	Control	15	GG_DW	3	Tandem	47.88	2	carrying	0	NA	NA	23.37	3	3	1	0
M8	Control	15	PG_LL	2	Tandem	35.3	2	carrying	0	NA	NA	35.95	7	3	1	0
M8	Test	16	GG_WG	1	Independent	26.27	1	tandem	1	15.73	1	25.73	3	1	0	0
M8	Test	16	GG_YG	5	carried	63.15	4	carrying	0	NA	NA	12.98	3	3	1	0
M9	Control	19	G(D)_DiG	8	carried	165.5	7	carrying	0	NA	NA	17.5	6	11	1	0
M9	Control	19	G(D)_LiP	3	Tandem	113.15	2	carrying	0	NA	NA	42.85	8	3	1	0
M9	Control	19	GG_DY	2	Tandem	99.53	2	carrying	0	NA	NA	77.47	6	9	1	0
M9	Control	19	GG_YW	1	Independent	7.43	1	tandem	2	49.57	1	115.57	12	1	0	0
M9	Test	17	G(D)_GiR	13	carried	132.2	11	carrying	0	NA	NA	7.8	1	13	1	0
M9	Test	17	G(D)_RiW	1	Independent	5.75	1	carrying	0	NA	NA	10.25	5	1	1	0
M9	Test	17	GG_PG	15	carried	141.92	14	carrying	0	NA	NA	9.53	4	12	1	0
