# Supplementary material for: Information Certainty Determines Social and Private Information Use in Ants
Source: Sci Rep. 2017 Mar 3;7:43607. doi: 10.1038/srep43607 (PMC5356460; doi:10.1038/srep43607)
Supplement: Supplementary Dataset 3 [file srep43607-s4.csv]

colony	treatment	ant_id	entrance_rank	time	recruitment_initiated	nest_pop_at_previous_visit
M1	Control	H_W	2	135.5	tandem_leading	2
M1	Control	H_W	2	153	carries	5
M1	Control	H_W	2	160.5	carries	3
M1	Control	H_W	2	163.58	carries	6
M1	Control	H_W	2	167.15	carries	11
M1	Control	HG_WP	6	158	tandem_leading	5
M1	Control	HG_WP	6	166	tandem_leading	12
M1	Control	HG_YR	5	160	tandem_leading	5
M1	Control	HG_YR	5	169.83	carries	12
M1	Control	HT_GR	1	110	tandem_leading	1
M1	Control	HT_GR	1	119	tandem_leading	1
M1	Control	HT_GR	1	129	tandem_leading	1
M1	Control	HT_GR	1	136.5	tandem_leading	2
M1	Control	HT_GR	1	144	tandem_leading	4
M1	Control	HT_GR	1	149.5	tandem_leading	3
M1	Control	HT_GR	1	157	tandem_leading	5
M1	Control	HT_GR	1	169.88	carries	12
M1	Control	HT_LBP	3	162.6	carries	5
M1	Control	HT_LBP	3	167.4	carries	12
M1	Control	TG_WG	4	147.5	tandem_leading	2
M1	Control	TG_WG	4	154	carries	5
M1	Control	TG_WG	4	162.23	carries	5
M1	Control	TG_WG	4	165.52	carries	12
M1	Control	TG_WG	4	170.02	carries	12
M1	Test	G(D)_DiY	4	42	tandem_leading	2
M1	Test	G(D)_DiY	4	55	tandem_leading	5
M1	Test	G_W	2	38.5	tandem_leading	2
M1	Test	G_W	2	42.5	tandem_leading	2
M1	Test	GG_GD	7	63.5	tandem_leading	9
M1	Test	H_Y	3	38.5	carries	1
M1	Test	H_Y	3	47.23	carries	3
M1	Test	H_Y	3	52.3	carries	4
M1	Test	H_Y	3	54.67	carries	5
M1	Test	H_Y	3	56.73	carries	3
M1	Test	H_Y	3	58.73	carries	4
M1	Test	H_Y	3	62.23	carries	7
M1	Test	H_Y	3	64.63	carries	12
M1	Test	HG_WR	1	17	tandem_leading	1
M1	Test	HG_WR	1	22	tandem_leading	1
M1	Test	HG_WR	1	27.5	tandem_leading	2
M1	Test	HG_WR	1	36	tandem_leading	2
M1	Test	HG_WR	1	41	tandem_leading	2
M1	Test	HG_WR	1	55	tandem_leading	5
M1	Test	HG_WR	1	63.03	carries	7
M1	Test	HT_GR	6	48	carries	5
M1	Test	HT_GR	6	56	carries	3
M1	Test	HT_GR	6	62.35	carries	7
M1	Test	HT_GR	6	65.85	carries	12
M1	Test	HT_RL	5	55	carries	3
M1	Test	HT_RL	5	58.18	carries	4
M1	Test	HT_RL	5	61.2	carries	6
M1	Test	HT_RL	5	63.43	carries	9
M1	Test	HT_RL	5	65.42	carries	12
M1	Test	HT_WP	8	66.05	carries	10
M2	Control	G(D)_LiW	1	112	tandem_leading	1
M2	Control	G(D)_LiW	1	114	tandem_leading	1
M2	Control	G(D)_LiW	1	118	carries	2
M2	Control	G(D)_LiW	1	124.68	carries	4
M2	Control	G(D)_LiW	1	125.93	carries	4
M2	Control	G(D)_LiW	1	128	carries	5
M2	Control	G(D)_LiW	1	130.57	carries	5
M2	Control	G(D)_LiW	1	134.52	carries	4
M2	Control	G(D)_LiW	1	136.45	carries	10
M2	Control	G(D)_LiW	1	139.98	carries	9
M2	Control	G(D)_LiW	1	142.2	carries	10
M2	Control	G(D)_LiW	1	145.3	carries	13
M2	Control	GG_PR	7	132.68	carries	5
M2	Control	GG_PR	7	134.43	carries	6
M2	Control	GG_PR	7	137.68	carries	10
M2	Control	GG_PR	7	141.27	carries	10
M2	Control	GG_PR	7	146.4	carries	11
M2	Control	GG_PR	7	147.72	carries	14
M2	Control	HT_DY	3	131.12	carries	5
M2	Control	HT_PY	10	145.47	carries	10
M2	Control	HT_YD	4	134.1	carries	5
M2	Control	HT_YD	4	137.77	carries	10
M2	Test	G(D)_WiY	6	48	carries	7
M2	Test	G(D)_WiY	6	50.15	carries	11
M2	Test	G(D)_WiY	6	52.3	carries	11
M2	Test	G_G	2	47	carries	9
M2	Test	G_Y	1	18	carries	1
M2	Test	G_Y	1	23.23	carries	2
M2	Test	G_Y	1	24.53	carries	3
M2	Test	G_Y	1	28.62	carries	4
M2	Test	G_Y	1	30.52	carries	3
M2	Test	G_Y	1	32.28	carries	2
M2	Test	G_Y	1	34	carries	3
M2	Test	G_Y	1	35.93	carries	4
M2	Test	G_Y	1	37.72	carries	5
M2	Test	G_Y	1	39.25	carries	7
M2	Test	G_Y	1	40.55	carries	7
M2	Test	G_Y	1	42.32	carries	5
M2	Test	G_Y	1	44.22	carries	7
M2	Test	G_Y	1	46.12	carries	NA
M2	Test	G_Y	1	47.98	carries	7
M2	Test	G_Y	1	49.63	carries	11
M2	Test	G_Y	1	51.28	carries	10
M2	Test	G_Y	1	52.97	carries	9
M2	Test	T_R	3	54.02	carries	11
M3	Control	G(D)_RiP	6	70	carries	5
M3	Control	G(D)_RiP	6	89.37	carries	10
M3	Control	G(D)_RiP	6	93.62	carries	10
M3	Control	GG_DW	4	73.47	carries	5
M3	Control	GG_GD	10	93	carries	10
M3	Control	GG_PW	13	99.18	carries	10
M3	Control	TG_DY	1	45	carries	1
M3	Control	TG_DY	1	51.3	carries	1
M3	Control	TG_DY	1	54.38	carries	2
M3	Control	TG_DY	1	56.5	carries	2
M3	Control	TG_DY	1	58.05	carries	3
M3	Control	TG_DY	1	60.98	carries	4
M3	Control	TG_DY	1	63.27	carries	5
M3	Control	TG_DY	1	64.28	carries	4
M3	Control	TG_DY	1	66.5	carries	5
M3	Control	TG_DY	1	73.47	carries	4
M3	Control	TG_DY	1	75	carries	4
M3	Control	TG_DY	1	78.62	carries	6
M3	Control	TG_DY	1	80.9	carries	8
M3	Control	TG_DY	1	82.73	carries	8
M3	Control	TG_DY	1	85.02	carries	10
M3	Control	TG_DY	1	86.03	carries	10
M3	Control	TG_DY	1	88.08	carries	7
M3	Control	TG_DY	1	91.12	carries	9
M3	Control	TG_DY	1	93.42	carries	10
M3	Control	TG_DY	1	95.27	carries	12
M3	Control	TG_DY	1	97.08	carries	12
M3	Control	TG_DY	1	99.32	carries	10
M3	Test	GG_DW	4	55	carries	3
M3	Test	GG_GW	1	22	tandem_leading	1
M3	Test	GG_GW	1	26	carries	2
M3	Test	GG_GW	1	31.38	carries	2
M3	Test	GG_GW	1	34.93	carries	2
M3	Test	GG_GW	1	36.85	carries	4
M3	Test	GG_GW	1	41.02	carries	3
M3	Test	GG_GW	1	44.38	carries	3
M3	Test	GG_GW	1	47.27	carries	2
M3	Test	GG_GW	1	52.55	carries	4
M3	Test	GG_WP	2	33	tandem_leading	2
M3	Test	GG_WP	2	37.08	tandem_leading	4
M3	Test	GG_WP	2	49	carries	4
M3	Test	GG_WP	2	53.72	carries	3
M3	Test	GG_WP	2	58.52	carries	6
M3	Test	GG_WP	2	61.62	carries	5
M3	Test	GG_WP	2	64.17	carries	6
M5	Control	G(D)_PiR	12	54.12	carries	9
M5	Control	G(D)_WiP	1	12	tandem_leading	1
M5	Control	G(D)_WiP	1	18	tandem_leading	2
M5	Control	G(D)_WiP	1	39	tandem_leading	3
M5	Control	G(D)_WiP	1	45	tandem_leading	4
M5	Control	G(D)_WiP	1	53.92	carries	9
M5	Control	G(D)_YiG	8	50.85	carries	5
M5	Control	G(D)_YiG	8	53.72	carries	6
M5	Control	H_W	3	28	tandem_leading	3
M5	Control	H_W	3	39	tandem_leading	1
M5	Control	HG_LW	6	52.15	carries	9
M5	Control	HG_LW	6	54.92	carries	8
M5	Control	HGG_WWY	2	23	tandem_leading	2
M5	Control	HGG_WWY	2	41.5	carries	5
M5	Control	HGG_WWY	2	45.53	carries	4
M5	Control	HGG_WWY	2	50.22	carries	5
M5	Control	HGG_WWY	2	55.18	carries	7
M5	Control	U1	4	33	tandem_leading	3
M5	Control	U1	4	47.07	carries	4
M5	Control	U1	4	52.1	carries	9
M5	Control	U1	4	55.67	carries	8
M5	Control	U2	5	33	tandem_leading	3
M5	Control	U2	5	49.03	carries	5
M5	Test	G(D)_DiR	6	43.65	carries	4
M5	Test	G(D)_PiR	5	31.58	carries	3
M5	Test	G(D)_PiR	5	36.42	carries	4
M5	Test	G(D)_PiR	5	37.15	carries	5
M5	Test	G(D)_PiR	5	38.88	carries	5
M5	Test	G(D)_PiR	5	40.35	carries	4
M5	Test	G(D)_PiR	5	45.42	carries	5
M5	Test	G(D)_PiW	7	43.65	carries	6
M5	Test	G(D)_WiP	4	33.25	tandem_leading	3
M5	Test	G(D)_WiP	4	39.5	tandem_leading	5
M5	Test	G(D)_WiP	4	46.75	tandem_leading	7
M5	Test	G(D)_YiG	10	43.75	carries	5
M5	Test	G_LB	8	41.5	tandem_leading	5
M5	Test	GG_YY	1	6	tandem_leading	1
M5	Test	GG_YY	1	17	tandem_leading	2
M5	Test	GG_YY	1	22	tandem_leading	2
M5	Test	GG_YY	1	27.5	carries	3
M5	Test	GG_YY	1	30.5	carries	2
M5	Test	GG_YY	1	32.57	carries	3
M5	Test	GG_YY	1	39.33	carries	4
M5	Test	GG_YY	1	42.8	carries	6
M5	Test	GG_YY	1	46.58	carries	7
M6	Control	G(D)_RiP	13	97	carries	11
M6	Control	G(D)_RiW	1	10	tandem_leading	1
M6	Control	G(D)_RiW	1	17.75	carries	1
M6	Control	G(D)_RiW	1	31.87	carries	2
M6	Control	G(D)_RiW	1	36.93	carries	2
M6	Control	G(D)_RiW	1	39.4	carries	3
M6	Control	G(D)_RiW	1	45.08	carries	4
M6	Control	G(D)_RiW	1	48.43	carries	4
M6	Control	G(D)_RiW	1	50.6	carries	3
M6	Control	G(D)_RiW	1	54.23	carries	4
M6	Control	G(D)_RiW	1	58.4	carries	5
M6	Control	G(D)_RiW	1	63.3	carries	4
M6	Control	G(D)_RiW	1	67.25	carries	6
M6	Control	G(D)_RiW	1	72.38	carries	7
M6	Control	G(D)_RiW	1	75.07	carries	8
M6	Control	G(D)_RiW	1	78.47	carries	6
M6	Control	G(D)_RiW	1	82.45	carries	7
M6	Control	G(D)_RiW	1	85.02	carries	7
M6	Control	G(D)_RiW	1	91.72	carries	8
M6	Control	G(D)_RiW	1	93.7	carries	10
M6	Control	G(D)_RiW	1	96.32	carries	11
M6	Control	G(D)_RiW	1	98.53	carries	11
M6	Control	G(D)_RiW	1	102.53	carries	11
M6	Control	GG_RR	4	100.67	carries	10
M6	Control	GG_RR	4	102.72	carries	11
M6	Control	GG_WW	3	45.75	carries	3
M6	Control	GG_WW	3	63.63	carries	3
M6	Control	GG_WW	3	67.43	carries	6
M6	Control	GG_WW	3	71.28	carries	7
M6	Control	GG_WW	3	74.97	carries	8
M6	Control	GG_WW	3	78.6	carries	6
M6	Control	GG_WW	3	83.15	carries	7
M6	Control	GG_WW	3	86.3	carries	9
M6	Control	GG_WW	3	89.2	carries	9
M6	Control	GG_WW	3	91.62	carries	9
M6	Control	GG_WW	3	95.12	carries	10
M6	Control	GG_WW	3	97.88	carries	11
M6	Control	GG_WW	3	100.25	carries	11
M6	Control	GG_WW	3	102.25	carries	12
M6	Control	HTG(D)_PGLiR	2	36	carries	1
M6	Test	G(D)_LiW	7	101	carries	9
M6	Test	G(D)_RiP	13	109.9	carries	12
M6	Test	G(D)_RiP	13	112.15	carries	NA
M6	Test	G(D)_WiY	1	22	carries	1
M6	Test	G(D)_WiY	1	46.2	carries	1
M6	Test	G(D)_WiY	1	49.03	carries	1
M6	Test	G(D)_WiY	1	55.5	carries	2
M6	Test	G(D)_WiY	1	60.5	carries	2
M6	Test	G(D)_WiY	1	64.42	carries	3
M6	Test	G(D)_WiY	1	72.77	carries	4
M6	Test	G(D)_WiY	1	77.25	carries	4
M6	Test	G(D)_WiY	1	81.27	carries	5
M6	Test	G(D)_WiY	1	85.35	carries	3
M6	Test	G(D)_WiY	1	88.87	carries	9
M6	Test	G(D)_WiY	1	99.63	carries	6
M6	Test	G(D)_WiY	1	102.58	carries	7
M6	Test	G(D)_WiY	1	104.4	carries	8
M6	Test	G(D)_WiY	1	107.8	carries	12
M6	Test	G(D)_WiY	1	111.87	carries	9
M6	Test	GG_RR	5	82	carries	5
M6	Test	GG_RR	5	91.57	carries	9
M6	Test	GG_RR	5	97.55	carries	8
M6	Test	GG_RR	5	103.67	carries	7
M6	Test	GG_RR	5	108.58	carries	12
M6	Test	GG_RR	5	112.15	carries	NA
M6	Test	HTG_YRP	4	69.25	carries	4
M6	Test	HTG_YRP	4	84.9	carries	4
M6	Test	HTG_YRP	4	97.72	carries	9
M6	Test	HTG_YRP	4	102.93	carries	7
M8	Control	G(D)_RiD	11	97.65	carries	10
M8	Control	G(D)_RiD	11	103.17	carries	13
M8	Control	G(D)_RiW	1	32	tandem_leading	1
M8	Control	G(D)_RiW	1	43.5	tandem_leading	1
M8	Control	G(D)_RiW	1	52	carries	2
M8	Control	G(D)_RiW	1	61.22	carries	2
M8	Control	G(D)_RiW	1	63.9	carries	1
M8	Control	G(D)_RiW	1	66.93	carries	2
M8	Control	G(D)_RiW	1	69.95	carries	3
M8	Control	G(D)_RiW	1	73.73	carries	4
M8	Control	G(D)_RiW	1	76.42	carries	6
M8	Control	G(D)_RiW	1	79.33	carries	7
M8	Control	G(D)_RiW	1	83.1	carries	6
M8	Control	G(D)_RiW	1	85.23	carries	8
M8	Control	G(D)_RiW	1	87	carries	8
M8	Control	G(D)_RiW	1	89.12	carries	9
M8	Control	G(D)_RiW	1	90.9	carries	9
M8	Control	G(D)_RiW	1	93.18	carries	10
M8	Control	G(D)_RiW	1	95.28	carries	10
M8	Control	G(D)_RiW	1	97.77	carries	11
M8	Control	G(D)_RiW	1	99.95	carries	13
M8	Control	G(D)_RiW	1	101.98	carries	10
M8	Control	G(D)_RiW	1	104.05	carries	10
M8	Control	GG_DW	3	71.25	carries	3
M8	Control	GG_DW	3	88	carries	7
M8	Control	PG_LL	2	71.25	carries	3
M8	Control	PG_LL	2	80.32	carries	7
M8	Control	PG_LL	2	82.4	carries	6
M8	Control	PG_LL	2	84.55	carries	8
M8	Control	PG_LL	2	87.67	carries	8
M8	Control	PG_LL	2	90.15	carries	9
M8	Control	PG_LL	2	92.65	carries	10
M8	Control	PG_LL	2	95.18	carries	10
M8	Control	PG_LL	2	100.57	carries	11
M8	Control	PG_LL	2	102.65	carries	11
M8	Control	PG_LL	2	104.63	carries	13
M8	Control	PG_LL	2	106.52	carries	14
M8	Test	GG_WG	1	42	tandem_leading	1
M8	Test	GG_WG	1	52	carries	2
M8	Test	GG_WG	1	59.37	carries	2
M8	Test	GG_WG	1	63.15	carries	4
M8	Test	GG_WG	1	71.18	carries	4
M8	Test	GG_WG	1	76.1	carries	3
M8	Test	GG_WG	1	88.4	carries	7
M8	Test	GG_WG	1	91.22	carries	6
M8	Test	GG_WG	1	92.78	carries	8
M8	Test	GG_WG	1	96.95	carries	9
M8	Test	GG_WG	1	99.58	carries	5
M8	Test	GG_YG	5	76.13	carries	3
M8	Test	GG_YG	5	81.62	carries	4
M8	Test	GG_YG	5	83.78	carries	5
M8	Test	GG_YG	5	89.4	carries	7
M8	Test	GG_YG	5	91.7	carries	NA
M8	Test	GG_YG	5	94.35	carries	9
M8	Test	GG_YG	5	97.33	carries	9
M8	Test	U	NA	100.2	carries	NA
M9	Control	G(D)_DiG	8	183	carries	12
M9	Control	G(D)_DiG	8	192.85	carries	13
M9	Control	G(D)_DiG	8	198.65	carries	14
M9	Control	G(D)_DiG	8	201.52	carries	14
M9	Control	G(D)_DiG	8	206.2	carries	14
M9	Control	G(D)_DiG	8	209.03	carries	14
M9	Control	G(D)_LiP	3	156	carries	3
M9	Control	G(D)_LiP	3	165.5	carries	6
M9	Control	G(D)_LiP	3	169.17	carries	7
M9	Control	G(D)_LiP	3	176.17	carries	9
M9	Control	G(D)_LiP	3	178.27	carries	9
M9	Control	G(D)_LiP	3	181.82	carries	12
M9	Control	G(D)_LiP	3	185.12	carries	11
M9	Control	G(D)_LiP	3	189.03	carries	10
M9	Control	G(D)_LiP	3	194.9	carries	12
M9	Control	G(D)_LiP	3	197.82	carries	14
M9	Control	G(D)_LiP	3	202.15	carries	14
M9	Control	G(D)_LiP	3	206.28	carries	14
M9	Control	G(D)_LiP	3	209.73	carries	14
M9	Control	GG_DY	2	177	carries	9
M9	Control	GG_DY	2	201	carries	9
M9	Control	GG_YW	1	57	tandem_leading	1
M9	Control	GG_YW	1	89	tandem_leading	1
M9	Control	GG_YW	1	95	tandem_leading	1
M9	Control	GG_YW	1	102.75	tandem_leading	2
M9	Control	GG_YW	1	108.5	tandem_leading	1
M9	Control	GG_YW	1	123	carries	1
M9	Control	GG_YW	1	131.48	carries	2
M9	Control	GG_YW	1	137.22	carries	2
M9	Control	GG_YW	1	141.25	carries	1
M9	Control	GG_YW	1	143.98	carries	2
M9	Control	GG_YW	1	149.88	carries	3
M9	Control	GG_YW	1	154.45	carries	3
M9	Control	GG_YW	1	157.25	carries	3
M9	Control	GG_YW	1	160.55	carries	5
M9	Control	GG_YW	1	161	carries	NA
M9	Control	GG_YW	1	166.73	carries	6
M9	Control	GG_YW	1	169.7	carries	7
M9	Control	GG_YW	1	173.43	carries	9
M9	Control	GG_YW	1	178.23	carries	7
M9	Control	GG_YW	1	182.65	carries	12
M9	Control	GG_YW	1	186.52	carries	10
M9	Control	GG_YW	1	190.93	carries	13
M9	Control	GG_YW	1	195.88	carries	14
M9	Control	GG_YW	1	198.5	carries	12
M9	Control	GG_YW	1	201.02	carries	14
M9	Test	G(D)_GiR	13	140	carries	13
M9	Test	G(D)_RiW	1	16	carries	1
M9	Test	G(D)_RiW	1	23.6	carries	1
M9	Test	G(D)_RiW	1	27.22	carries	1
M9	Test	G(D)_RiW	1	64.43	carries	1
M9	Test	G(D)_RiW	1	67.57	carries	2
M9	Test	G(D)_RiW	1	70.85	carries	3
M9	Test	G(D)_RiW	1	90.4	carries	4
M9	Test	G(D)_RiW	1	92.3	carries	4
M9	Test	G(D)_RiW	1	94.13	carries	5
M9	Test	G(D)_RiW	1	96.47	carries	6
M9	Test	G(D)_RiW	1	101.17	carries	7
M9	Test	G(D)_RiW	1	104.25	carries	7
M9	Test	G(D)_RiW	1	107	carries	7
M9	Test	G(D)_RiW	1	109.88	carries	7
M9	Test	G(D)_RiW	1	113.43	carries	6
M9	Test	G(D)_RiW	1	115.98	carries	6
M9	Test	G(D)_RiW	1	120.73	carries	7
M9	Test	G(D)_RiW	1	122.52	carries	8
M9	Test	G(D)_RiW	1	124.25	carries	9
M9	Test	G(D)_RiW	1	126.43	carries	10
M9	Test	G(D)_RiW	1	130.45	carries	11
M9	Test	G(D)_RiW	1	132.2	carries	12
M9	Test	G(D)_RiW	1	134.47	carries	11
M9	Test	G(D)_RiW	1	136.97	carries	12
M9	Test	G(D)_RiW	1	139.07	carries	13
M9	Test	G(D)_RiW	1	144.47	carries	13
M9	Test	G(D)_RiW	1	147.12	carries	13
M9	Test	G(D)_RiW	1	149.2	carries	12
M9	Test	G(D)_RiW	1	151.23	carries	12
M9	Test	GG_PG	15	151.45	carries	12
M10	Control	GG_GL	2	60	tandem_leading	1
M10	Control	GG_GL	2	77.8	tandem_leading	2
M10	Control	GG_GL	2	87	carries	3
M10	Control	GG_GL	2	106.15	carries	7
M10	Control	GG_GL	2	111.47	carries	6
M10	Control	GG_GL	2	114.8	carries	12
M10	Control	GG_LD	5	90	carries	5
M10	Control	GG_LD	5	107.97	carries	7
M10	Control	GG_LD	5	112.13	carries	7
M10	Control	GG_LD	5	115.22	carries	12
M10	Control	GG_LD	5	118.23	carries	11
M10	Control	GG_LD	5	121.52	carries	8
M10	Control	GG_RY	1	34	tandem_leading	1
M10	Control	GG_RY	1	49	tandem_leading	1
M10	Control	GG_RY	1	62	carries	2
M10	Control	GG_RY	1	72.5	carries	3
M10	Control	GG_RY	1	76.13	carries	2
M10	Control	GG_RY	1	80.18	carries	3
M10	Control	GG_RY	1	86.57	carries	5
M10	Control	GG_RY	1	94.27	carries	3
M10	Control	GG_RY	1	97.63	carries	4
M10	Control	GG_RY	1	101	carries	5
M10	Control	GG_RY	1	107.88	carries	5
M10	Control	GG_RY	1	111.53	carries	7
M10	Control	GG_RY	1	120.1	carries	12
M10	Control	GG_WY	8	104.5	carries	5
M10	Control	GG_WY	8	121.17	carries	11
M10	Control	HT_LP	6	120.78	carries	7
M10	Test	G(D)_YiG	9	122.62	carries	12
M10	Test	G_Y	10	112.3	carries	6
M10	Test	G_Y	10	118	carries	11
M10	Test	GG_DG	4	99	carries	6
M10	Test	GG_DG	4	107.08	carries	6
M10	Test	GG_DG	4	110.6	carries	6
M10	Test	GG_DG	4	113.2	carries	7
M10	Test	GG_DG	4	116.4	carries	11
M10	Test	GG_DG	4	118.5	carries	9
M10	Test	GG_DG	4	120.53	carries	12
M10	Test	GG_DG	4	121.73	carries	12
M10	Test	GG_DG	4	124.47	carries	11
M10	Test	GG_PY	3	111.5	carries	7
M10	Test	HT_DR	16	120.35	carries	12
M10	Test	HT_LG	14	126.28	carries	12
M10	Test	HT_WW	1	35	carries	1
M10	Test	HT_WW	1	81.15	carries	2
M10	Test	HT_WW	1	84.7	carries	3
M10	Test	HT_WW	1	86.52	carries	4
M10	Test	HT_WW	1	89.02	carries	5
M10	Test	HT_WW	1	91.48	carries	4
M10	Test	HT_WW	1	94.3	carries	6
M10	Test	HT_WW	1	96.7	carries	5
M10	Test	HT_WW	1	99.98	carries	5
M10	Test	HT_WW	1	102.22	carries	5
M10	Test	HT_WW	1	104.28	carries	3
M10	Test	HT_WW	1	111.27	carries	7
M10	Test	HT_WW	1	114.48	carries	7
M10	Test	HT_WW	1	118.62	carries	9
M10	Test	HT_WW	1	124.07	carries	12
M11	Control	G(D)_LiR	2	29	tandem_leading	1
M11	Control	G(D)_LiR	2	42	tandem_leading	3
M11	Control	G(D)_LiR	2	53.5	tandem_leading	4
M11	Control	G(D)_YiG	4	60	tandem_leading	6
M11	Control	G_W	5	54	tandem_leading	5
M11	Control	G_W	5	64.02	carries	13
M11	Control	GG_GW	3	33	tandem_leading	2
M11	Control	GG_GW	3	42	carries	1
M11	Control	GG_GW	3	44.92	carries	2
M11	Control	GG_GW	3	48	carries	4
M11	Control	GG_GW	3	52.07	carries	4
M11	Control	GG_GW	3	55.12	carries	6
M11	Control	GG_GW	3	57.82	carries	5
M11	Control	GG_GW	3	59.48	carries	13
M11	Control	GG_GW	3	62.02	carries	9
M11	Control	GG_RR	1	17	tandem_leading	1
M11	Control	GG_RR	1	24	tandem_leading	2
M11	Control	GG_RR	1	33	tandem_leading	2
M11	Control	GG_RR	1	40	tandem_leading	3
M11	Control	GG_RR	1	48.25	carries	4
M11	Control	GG_RR	1	53.88	carries	NA
M11	Control	GG_RR	1	57.1	carries	5
M11	Control	GG_RR	1	59.73	carries	8
M11	Control	GG_RR	1	63.22	carries	NA
M11	Control	GG_WY	7	54.5	carries	6
M11	Control	GG_WY	7	58.17	carries	5
M11	Control	GG_WY	7	60.9	carries	13
M11	Test	G(D)_LiG	4	83.5	carries	3
M11	Test	G(D)_LiG	4	86.52	carries	4
M11	Test	G(D)_LiG	4	90.98	carries	5
M11	Test	G(D)_LiG	4	93.05	carries	6
M11	Test	G(D)_LiG	4	96.33	carries	7
M11	Test	G(D)_LiG	4	100.02	carries	6
M11	Test	G(D)_LiG	4	102.35	carries	7
M11	Test	G(D)_LiG	4	105.8	carries	6
M11	Test	G(D)_LiG	4	107.18	carries	9
M11	Test	G(D)_LiG	4	108.63	carries	11
M11	Test	G(D)_LiG	4	113.03	carries	12
M11	Test	G(D)_LiG	4	116.87	carries	7
M11	Test	G(D)_LiG	4	119.65	carries	11
M11	Test	G_W	8	117.5	carries	10
M11	Test	GG_RR	1	16	carries	1
M11	Test	GG_RR	1	24.58	carries	1
M11	Test	GG_RR	1	32.47	carries	1
M11	Test	GG_RR	1	49.18	carries	1
M11	Test	GG_RR	1	52.5	carries	2
M11	Test	GG_RR	1	59.77	carries	3
M11	Test	GG_RR	1	75.88	carries	3
M11	Test	GG_RR	1	118.75	carries	10
M11	Test	GG_RY	7	103.17	carries	7
M11	Test	GG_RY	7	111	carries	9
M11	Test	GG_RY	7	113.32	carries	9
M11	Test	GG_RY	7	116.83	carries	7
M11	Test	GG_RY	7	119.58	carries	11
M11	Test	GG_YG	13	114	carries	7
M13	Control	G(D)_DiG	1	35	tandem_leading	1
M13	Control	G(D)_DiG	1	43	tandem_leading	1
M13	Control	G(D)_DiG	1	55	tandem_leading	1
M13	Control	G(D)_DiG	1	62	tandem_leading	2
M13	Control	G(D)_DiG	1	69	tandem_leading	2
M13	Control	G(D)_DiG	1	81	tandem_leading	3
M13	Control	G(D)_DiG	1	97.5	tandem_leading	3
M13	Control	G(D)_DiG	1	120	tandem_leading	4
M13	Control	G(D)_DiG	1	128	carries	11
M13	Control	G(D)_GiR	7	113	tandem_leading	5
M13	Control	G(D)_WiG	2	69	tandem_leading	1
M13	Control	G(D)_WiG	2	79	tandem_leading	4
M13	Control	G(D)_WiG	2	109	tandem_leading	5
M13	Control	G(D)_WiG	2	117	carries	7
M13	Control	G(D)_WiG	2	123.65	carries	7
M13	Control	G(D)_WiG	2	127.1	carries	11
M13	Control	G(D)_WiL	4	120	tandem_leading	7
M13	Control	G(D)_WiL	4	126.25	tandem_leading	11
M13	Control	GG_YR	8	109	tandem_leading	6
M13	Control	GG_YR	8	118	carries	7
M13	Control	GG_YR	8	126.32	carries	7
M13	Test	G(D)_GiY	4	77.5	tandem_leading	3
M13	Test	G(D)_GiY	4	96	carries	4
M13	Test	G(D)_LiW	9	98	tandem_leading	4
M13	Test	G(D)_WiD	6	91	tandem_leading	3
M13	Test	G(D)_WiL	5	80	tandem_leading	3
M13	Test	G(D)_WiL	5	89	tandem_leading	3
M13	Test	G(D)_WiL	5	98	tandem_leading	5
M13	Test	G(D)_WiY	7	89	tandem_leading	3
M13	Test	G(D)_WiY	7	98.95	carries	6
M13	Test	G(D)_WiY	7	104	carries	10
M13	Test	GG_DR	11	101.05	tandem_leading	6
M13	Test	GG_GY	1	47	tandem_leading	1
M13	Test	GG_GY	1	56	tandem_leading	2
M13	Test	GG_GY	1	63	tandem_leading	2
M13	Test	GG_GY	1	75	tandem_leading	3
M13	Test	GG_GY	1	84	tandem_leading	3
M13	Test	GG_GY	1	93	carries	4
M13	Test	GG_GY	1	98.68	carries	6
M13	Test	HT_LL	3	69	tandem_leading	2
M13	Test	HT_LL	3	94	tandem_leading	2
M13	Test	HT_LL	3	103	tandem_leading	11
M14	Control	G(D)_GiR	3	98	tandem_leading	4
M14	Control	G(D)_GiR	3	108	tandem_leading	3
M14	Control	G(D)_GiR	3	121	carries	3
M14	Control	G(D)_GiR	3	126.08	carries	4
M14	Control	G(D)_GiR	3	128.62	carries	3
M14	Control	G(D)_GiR	3	134.85	carries	5
M14	Control	G(D)_GiR	3	139.18	carries	NA
M14	Control	G(D)_GiR	3	141.85	carries	10
M14	Control	G(D)_GiR	3	144.7	carries	8
M14	Control	GG_RG	1	41	tandem_leading	1
M14	Control	GG_RG	1	68	tandem_leading	1
M14	Control	GG_RG	1	87	tandem_leading	2
M14	Control	GG_RG	1	110	carries	3
M14	Control	GG_RG	1	115.7	carries	3
M14	Control	GG_RG	1	119.02	carries	3
M14	Control	GG_RG	1	122.43	carries	3
M14	Control	GG_RG	1	125.08	carries	4
M14	Control	GG_RG	1	128.65	carries	2
M14	Control	GG_RG	1	135.32	carries	5
M14	Control	GG_RG	1	139.08	carries	10
M14	Control	GG_RG	1	144.38	carries	10
M14	Control	GG_WP	4	119	carries	3
M14	Control	GG_WP	4	126.13	carries	3
M14	Control	GG_WP	4	130.25	carries	3
M14	Control	GG_WP	4	136.73	carries	5
M14	Control	GG_WP	4	142.88	carries	10
M14	Control	HT_GP	5	146	carries	10
M14	Control	TG_GW	2	84	tandem_leading	2
M14	Control	TG_GW	2	103	carries	3
M14	Control	TG_GW	2	109.03	carries	3
M14	Control	TG_GW	2	118.18	carries	2
M14	Control	TG_GW	2	121.38	carries	2
M14	Control	TG_GW	2	124.18	carries	4
M14	Control	TG_GW	2	127.27	carries	2
M14	Control	TG_GW	2	129.87	carries	3
M14	Control	TG_GW	2	132.52	carries	6
M14	Control	TG_GW	2	135.38	carries	5
M14	Control	TG_GW	2	139.82	carries	10
M14	Control	TG_GW	2	145.35	carries	10
M14	Test	GG_RG	1	15	tandem_leading	1
M14	Test	GG_RG	1	48	carries	2
M14	Test	GG_RG	1	55.73	carries	1
M14	Test	GG_RG	1	59.25	carries	2
M14	Test	GG_RG	1	62.15	carries	3
M14	Test	GG_RG	1	65.33	carries	3
M14	Test	GG_RG	1	68.67	carries	3
M14	Test	GG_RG	1	73.03	carries	4
M14	Test	GG_RG	1	76.7	carries	6
M14	Test	GG_RG	1	84.2	carries	5
M14	Test	GG_RY	2	48	carries	2
M14	Test	GG_RY	2	53.42	carries	1
M14	Test	GG_RY	2	68.27	carries	1
M14	Test	GG_RY	2	72	carries	4
M14	Test	GG_RY	2	73.77	carries	3
M14	Test	GG_RY	2	78.28	carries	6
M14	Test	GG_RY	2	81.33	carries	5
M14	Test	GG_RY	2	84.67	carries	6
M14	Test	HG_WG	6	80	carries	6
M15	Control	G(D)_DiP	10	256	carries	11
M15	Control	G(D)_RiP	1	182	carries	1
M15	Control	G(D)_RiP	1	190.5	carries	2
M15	Control	G(D)_RiP	1	193.75	carries	3
M15	Control	G(D)_RiP	1	199	carries	NA
M15	Control	G(D)_RiP	1	202.5	carries	5
M15	Control	G(D)_RiP	1	207.5	carries	6
M15	Control	G(D)_RiP	1	215.23	carries	NA
M15	Control	G(D)_RiP	1	219.67	carries	5
M15	Control	G(D)_RiP	1	222.52	carries	7
M15	Control	G(D)_RiP	1	225.7	carries	7
M15	Control	G(D)_RiP	1	229.88	carries	5
M15	Control	G(D)_RiP	1	232.3	carries	6
M15	Control	G(D)_RiP	1	234.88	carries	8
M15	Control	G(D)_RiP	1	237.28	carries	9
M15	Control	G(D)_RiP	1	239.57	carries	8
M15	Control	G(D)_RiP	1	244.92	carries	7
M15	Control	G(D)_RiP	1	247.98	carries	NA
M15	Control	G(D)_RiP	1	250.28	carries	NA
M15	Control	G(D)_RiP	1	252.4	carries	13
M15	Control	G(D)_RiP	1	254.68	carries	13
M15	Control	G_L	5	239	carries	6
M15	Control	G_L	5	249.42	carries	7
M15	Control	G_L	5	254.88	carries	13
M15	Control	U	NA	242	carries	NA
M15	Control	Ux	NA	249.38	carries	10
M15	Control	Ux	NA	253.7	carries	13
M15	Test	G(D)_DiW	6	135	carries	6
M15	Test	G(D)_PiW	10	153	carries	11
M15	Test	GG_WL	8	149	carries	11
M15	Test	U1	1	59	tandem_leading	1
M15	Test	U1	1	67	tandem_leading	1
M15	Test	U1	1	74	carries	1
M15	Test	U1	1	80.97	carries	2
M15	Test	U1	1	88.75	carries	2
M15	Test	Ux	NA	92.13	carries	3
M15	Test	Ux	NA	98.62	carries	2
M15	Test	Ux	NA	103	carries	3
M15	Test	Ux	NA	125.05	carries	3
M15	Test	Ux	NA	129.02	carries	NA
M15	Test	Ux	NA	129.17	carries	NA
M15	Test	Ux	NA	136.03	carries	NA
M15	Test	Ux	NA	137.3	carries	5
M15	Test	Ux	NA	141.15	carries	5
M15	Test	Ux	NA	144.1	carries	NA
M15	Test	Ux	NA	144.48	carries	NA
M15	Test	Ux	NA	147.6	carries	NA
M15	Test	Ux	NA	147.68	carries	NA
M15	Test	Ux	NA	150.82	carries	NA
M16	Control	GG_DG	4	60	carries	7
M16	Control	GG_DW	3	38	tandem_leading	1
M16	Control	GG_DW	3	65	carries	4
M16	Control	GG_DW	3	70.33	carries	10
M16	Control	GG_DW	3	75.65	carries	11
M16	Control	GG_YG	1	29	tandem_leading	1
M16	Control	GG_YG	1	35.5	tandem_leading	2
M16	Control	GG_YG	1	40	tandem_leading	2
M16	Control	GG_YG	1	47	carries	7
M16	Control	GG_YG	1	54.82	carries	3
M16	Control	GG_YG	1	57.98	carries	5
M16	Control	GG_YG	1	61.53	carries	7
M16	Control	GG_YG	1	64.07	carries	7
M16	Control	GG_YG	1	66.82	carries	7
M16	Control	GG_YG	1	69.45	carries	10
M16	Control	GG_YG	1	72.3	carries	10
M16	Control	GG_YG	1	76.32	carries	12
M16	Control	GG_YL	7	54	carries	2
M16	Control	GG_YP	2	37	tandem_leading	2
M16	Control	GG_YP	2	71.55	carries	8
M16	Test	GG_DY	3	66	carries	4
M16	Test	GG_GW	4	79	carries	7
M16	Test	GG_RP	12	78.78	carries	7
M16	Test	GG_RW	2	41	tandem_leading	1
M16	Test	GG_RW	2	52	carries	4
M16	Test	GG_RW	2	69.1	carries	4
M16	Test	GG_RW	2	74.33	carries	4
M16	Test	GG_RW	2	76.85	carries	6
M16	Test	GG_YR	1	18	tandem_leading	1
M16	Test	GG_YR	1	30.27	tandem_leading	1
M16	Test	GG_YR	1	34	tandem_leading	2
M16	Test	GG_YR	1	42	tandem_leading	2
M16	Test	GG_YR	1	56	carries	3
M16	Test	GG_YW	6	64	carries	3
M16	Test	GG_YW	6	72.68	carries	4
M17	Test	G(D)_GiW	9	138	carries	11
M17	Test	G(D)_PiW	3	140	carries	10
M17	Test	G(D)_RiP	10	141	carries	11
M17	Test	G(D)_WiP	2	94	carries	5
M17	Test	G(D)_WiP	2	114.33	carries	6
M17	Test	G(D)_WiP	2	119.95	carries	5
M17	Test	G(D)_WiP	2	126.15	carries	6
M17	Test	G(D)_WiP	2	132.03	carries	8
M17	Test	G(D)_WiP	2	135.18	carries	10
M17	Test	G(D)_WiP	2	143.48	carries	11
M17	Test	GG_WP	13	143	carries	11
M17	Test	GG_YR	1	43	tandem_leading	1
M17	Test	GG_YR	1	53	tandem_leading	1
M17	Test	GG_YR	1	61	carries	2
M17	Test	GG_YR	1	72.77	carries	2
M17	Test	GG_YR	1	75.53	carries	4
M17	Test	GG_YR	1	79.87	carries	3
M17	Test	GG_YR	1	82.95	carries	4
M17	Test	GG_YR	1	86.25	carries	4
M17	Test	GG_YR	1	90.97	carries	5
M17	Test	GG_YR	1	94.13	carries	5
M17	Test	GG_YR	1	97.32	carries	5
M17	Test	GG_YR	1	99.95	carries	5
M17	Test	GG_YR	1	107.25	carries	6
M17	Test	GG_YR	1	110.05	carries	6
M17	Test	GG_YR	1	112.55	carries	6
M17	Test	GG_YR	1	115.45	carries	6
M17	Test	GG_YR	1	118.72	carries	5
M17	Test	GG_YR	1	120.98	carries	5
M17	Test	GG_YR	1	124.23	carries	6
M17	Test	GG_YR	1	127.47	carries	7
M17	Test	GG_YR	1	130.58	carries	9
M17	Test	GG_YR	1	132.95	carries	10
M17	Test	GG_YR	1	135.33	carries	11
M17	Test	GG_YR	1	139.83	carries	11
M17	Test	GG_YR	1	142.67	carries	10
M19	Control	G(D)_PiY	2	46	carries	2
M19	Control	G(D)_PiY	2	88.18	carries	5
M19	Control	G(D)_WiP	8	84	carries	4
M19	Control	GG_DG	4	66	carries	3
M19	Control	GG_DG	4	75.18	carries	4
M19	Control	GG_DG	4	81.92	carries	7
M19	Control	GG_DG	4	87.48	carries	5
M19	Control	GG_GW	9	88	carries	6
M19	Control	GG_LR	1	28	tandem_leading	1
M19	Control	GG_LR	1	39	carries	2
M19	Control	GG_LR	1	43.93	carries	1
M19	Control	GG_LR	1	51.37	carries	2
M19	Control	GG_LR	1	64.98	carries	3
M19	Control	GG_LR	1	69.95	carries	3
M19	Control	GG_LR	1	72.05	carries	3
M19	Control	GG_LR	1	74.82	carries	3
M19	Control	GG_LR	1	77.88	carries	7
M19	Control	GG_LR	1	80.08	carries	4
M19	Control	GG_LR	1	83.52	carries	4
M19	Control	GG_LR	1	85.9	carries	6
M19	Control	GG_LR	1	88.15	carries	2
M19	Control	HT_YW	7	89	carries	6
M19	Test	GG_PR	1	17.5	carries	1
M19	Test	GG_PR	1	27.98	carries	2
M19	Test	GG_PR	1	29.6	carries	2
M19	Test	GG_PR	1	33.25	carries	3
M19	Test	GG_PR	1	35.78	carries	5
M19	Test	GG_PR	1	41.75	carries	5
M19	Test	GG_PR	1	44.13	carries	5
M19	Test	GG_PR	1	46.67	carries	5
M19	Test	GG_PR	1	49.37	carries	6
M19	Test	GG_PR	1	51.67	carries	6
M19	Test	GG_RD	2	42	carries	5
M19	Test	GG_RW	3	48	carries	5
M19	Test	GG_YR	8	52.25	carries	7
M19	Test	U	4	53	carries	6
M20	Control	G(D)_GiR	5	112	tandem_leading	8
M20	Control	GG_GG	7	99	carries	7
M20	Control	GG_GG	7	106.68	carries	8
M20	Control	GG_GG	7	109.98	carries	6
M20	Control	GG_RW	1	38	tandem_leading	1
M20	Control	GG_RW	1	53	tandem_leading	1
M20	Control	GG_RW	1	72	carries	2
M20	Control	GG_RW	1	78.05	carries	3
M20	Control	GG_RW	1	83.72	carries	5
M20	Control	GG_RW	1	91.98	carries	4
M20	Control	GG_RW	1	102.05	carries	6
M20	Control	GG_RW	1	107.62	carries	NA
M20	Control	GG_RW	1	110.92	carries	9
M20	Control	GG_YL	2	48	tandem_leading	2
M20	Control	GG_YL	2	58	carries	2
M20	Control	GG_YL	2	75.43	carries	2
M20	Control	GG_YL	2	81.37	carries	4
M20	Control	GG_YL	2	91.33	carries	3
M20	Control	GG_YL	2	99.23	carries	7
M20	Control	GG_YL	2	105.67	carries	8
M20	Control	GG_YR	6	91	carries	4
M20	Control	GG_YR	6	102.1	carries	4
M20	Control	GG_YR	6	110.28	carries	7
M20	Test	G(D)_GiL	15	71	carries	6
M20	Test	G(D)_RiP	1	15	tandem_leading	1
M20	Test	G(D)_RiP	1	22	tandem_leading	1
M20	Test	G(D)_RiP	1	27	carries	3
M20	Test	G(D)_RiP	1	37.05	carries	1
M20	Test	G(D)_RiP	1	43.08	carries	2
M20	Test	G(D)_RiP	1	45.6	carries	4
M20	Test	G(D)_RiP	1	47.53	carries	4
M20	Test	G(D)_RiP	1	49.6	carries	5
M20	Test	G(D)_RiP	1	51.62	carries	6
M20	Test	G(D)_RiP	1	54.1	carries	5
M20	Test	G(D)_RiP	1	56.33	carries	7
M20	Test	G(D)_RiP	1	59.27	carries	7
M20	Test	G(D)_RiP	1	63.42	carries	7
M20	Test	G(D)_YiG	11	62	carries	6
M20	Test	G_Y	8	57.15	carries	6
M20	Test	GG_RG	3	45	carries	4
M20	Test	GG_RG	3	52.23	carries	5
M20	Test	GG_RG	3	55.77	carries	6
M20	Test	GG_RG	3	59.12	carries	7
M20	Test	GG_RG	3	62.2	carries	7
M20	Test	GG_RG	3	65.5	carries	10
M20	Test	GG_RL	4	52	carries	6
