# Supplementary material for: Information Certainty Determines Social and Private Information Use in Ants
Source: Sci Rep. 2017 Mar 3;7:43607. doi: 10.1038/srep43607 (PMC5356460; doi:10.1038/srep43607)
Supplement: Supplementary Dataset 4 [file srep43607-s5.csv]

colony	treatment	exploration_date	ant_id	entrance_rank	first_entrance_time	visit_number	visit_start_time	visit_end_time	visit_duration	previous_intervisit_time
M1	Control	11	HT_GR	1	105.35	1	105.35	107.43	2.08	NA
M1	Control	11	HT_GR	1	105.35	2	115.42	118.1	2.68	7.99
M1	Control	11	HT_GR	1	105.35	3	123.38	127.88	4.5	5.28
M1	Control	11	HT_GR	1	105.35	4	131.3	135.18	3.88	3.42
M1	Control	11	HT_GR	1	105.35	5	139.63	142.47	2.84	4.45
M1	Control	11	HT_GR	1	105.35	6	145.9	148.1	2.2	3.43
M1	Control	11	HT_GR	1	105.35	7	152.12	156.02	3.9	4.02
M1	Control	11	HT_GR	1	105.35	8	159.55	165.63	6.08	3.53
M1	Control	11	H_W	2	131.33	1	131.33	133.72	2.39	NA
M1	Control	11	H_W	2	131.33	2	139.27	142.35	3.08	5.55
M1	Control	11	H_W	2	131.33	3	148.28	150.43	2.15	5.93
M1	Control	11	HT_LBP	3	139.7	1	139.7	146.65	6.95	NA
M1	Control	11	HT_LBP	3	139.7	2	147.17	148.88	1.71	0.52
M1	Control	11	HT_LBP	3	139.7	3	149.95	153.12	3.17	1.07
M1	Control	11	HT_LBP	3	139.7	4	157.53	158	0.47	4.41
M1	Control	11	TG_WG	4	140.13	1	140.13	141.67	1.54	NA
M1	Control	11	TG_WG	4	140.13	2	143.55	144.45	0.9	1.88
M1	Control	11	TG_WG	4	140.13	3	150.18	152.97	2.79	5.73
M1	Control	11	HG_YR	5	145.92	1	145.92	150.1	4.18	NA
M1	Control	11	HG_YR	5	145.92	2	150.37	151.68	1.31	0.27
M1	Control	11	HG_YR	5	145.92	3	157.03	158.9	1.87	5.35
M1	Control	11	HG_YR	5	145.92	4	162.77	165.52	2.75	3.87
M1	Control	11	HG_WP	6	150.23	1	150.23	152.57	2.34	NA
M1	Control	11	HG_WP	6	150.23	2	161.67	163.07	1.4	9.1
M1	Control	11	HG_WP	6	150.23	3	167.67	169.54	1.87	4.6
M1	Test	9	HG_WR	1	6.65	1	6.65	8.13	1.48	NA
M1	Test	9	HG_WR	1	6.65	2	8.4	9.18	0.78	0.27
M1	Test	9	HG_WR	1	6.65	3	14.92	15.4	0.48	5.74
M1	Test	9	HG_WR	1	6.65	4	19.32	19.97	0.65	3.92
M1	Test	9	HG_WR	1	6.65	5	24.97	25.9	0.93	5
M1	Test	9	HG_WR	1	6.65	6	30.88	32.65	1.77	4.98
M1	Test	9	HG_WR	1	6.65	7	38.28	39.18	0.9	5.63
M1	Test	9	HG_WR	1	6.65	8	44.7	45.65	0.95	5.52
M1	Test	9	HG_WR	1	6.65	9	51.77	52.65	0.88	6.12
M1	Test	9	HG_WR	1	6.65	10	57.18	59	1.82	4.53
M1	Test	9	G_W	2	25	1	25	26.97	1.97	NA
M1	Test	9	G_W	2	25	2	27.12	27.75	0.63	0.15
M1	Test	9	G_W	2	25	3	34.12	34.68	0.56	6.37
M1	Test	9	G_W	2	25	4	39.35	39.93	0.58	4.67
M1	Test	9	G_W	2	25	5	45.43	46.88	1.45	5.5
M1	Test	9	G_W	2	25	6	47.53	48.38	0.85	0.65
M1	Test	9	G_W	2	25	7	51.82	53.88	2.06	3.44
M1	Test	9	G_W	2	25	8	61.83	64.88	3.05	7.95
M1	Test	9	H_Y	3	30.92	1	30.92	33.53	2.61	NA
M1	Test	9	H_Y	3	30.92	2	33.93	34.93	1	0.4
M1	Test	9	H_Y	3	30.92	3	35.42	36.33	0.91	0.49
M1	Test	9	G(D)_DiY	4	38.35	1	38.35	39.12	0.77	NA
M1	Test	9	G(D)_DiY	4	38.35	2	48.95	50.45	1.5	9.83
M1	Test	9	G(D)_DiY	4	38.35	3	50.75	52.78	2.03	0.3
M1	Test	9	G(D)_DiY	4	38.35	4	62.35	63.75	1.4	9.57
M1	Test	9	HT_RL	5	39.4	1	39.4	42.02	2.62	NA
M1	Test	9	HT_RL	5	39.4	2	46.63	48.83	2.2	4.61
M1	Test	9	HT_RL	5	39.4	3	49.07	50.23	1.16	0.24
M1	Test	9	HT_RL	5	39.4	4	50.92	51.43	0.51	0.69
M1	Test	9	HT_GR	6	41.67	1	41.67	45.22	3.55	NA
M1	Test	9	HT_GR	6	41.67	2	45.57	46.83	1.26	0.35
M1	Test	9	GG_GD	7	44.58	1	44.58	47.4	2.82	NA
M1	Test	9	GG_GD	7	44.58	2	47.73	48.68	0.95	0.33
M1	Test	9	GG_GD	7	44.58	3	61.05	61.98	0.93	12.37
M1	Test	9	GG_GD	7	44.58	4	65.73	67.29666667	1.566666667	3.75
M1	Test	9	HT_WP	8	45.5	1	45.5	46.65	1.15	NA
M1	Test	9	HT_WP	8	45.5	2	48.63	49.55	0.92	1.98
M1	Test	9	HT_WP	8	45.5	3	58.73	61.83	3.1	9.18
M1	Test	9	HT_WP	8	45.5	4	61.9	62.88	0.98	0.07
M1	Test	9	HT_WP	8	45.5	5	63.67	64.43	0.76	0.79
M10	Control	18	GG_RY	1	17.95	1	17.95	22.07	4.12	NA
M10	Control	18	GG_RY	1	17.95	2	46.52	47.43	0.91	24.45
M10	Control	18	GG_RY	1	17.95	3	53.85	56.8	2.95	6.42
M10	Control	18	GG_RY	1	17.95	4	56.9	58.03	1.13	0.1
M10	Control	18	GG_RY	1	17.95	5	58.1	59.52	1.42	0.07
M10	Control	18	GG_GL	2	49.93	1	49.93	52.12	2.19	NA
M10	Control	18	GG_GL	2	49.93	2	52.3	53.42	1.12	0.18
M10	Control	18	GG_GL	2	49.93	3	72.48	73.15	0.67	19.06
M10	Control	18	GG_GL	2	49.93	4	82.75	85.08	2.33	9.6
M10	Control	18	GG_LD	5	76.13	1	76.13	80.58	4.45	NA
M10	Control	18	GG_LD	5	76.13	2	81.58	81.98	0.4	1
M10	Control	18	HT_LP	6	80.18	1	80.18	86.28	6.1	NA
M10	Control	18	HT_LP	6	80.18	2	91.32	93.05	1.73	5.04
M10	Control	18	HT_LP	6	80.18	3	99.35	103.92	4.57	6.3
M10	Control	18	HT_LP	6	80.18	4	106.85	108.6	1.75	2.93
M10	Control	18	GG_WY	8	97.97	1	97.97	101.77	3.8	NA
M10	Control	18	GG_WY	8	97.97	2	101.87	102.5	0.63	0.1
M10	Test	20	HT_WW	1	7.77	1	7.77	9.3	1.53	NA
M10	Test	20	HT_WW	1	7.77	2	12.68	13.28	0.6	3.38
M10	Test	20	HT_WW	1	7.77	3	14.82	15.32	0.5	1.54
M10	Test	20	HT_WW	1	7.77	4	16.78	17.15	0.37	1.46
M10	Test	20	HT_WW	1	7.77	5	32.05	33.12	1.07	14.9
M10	Test	20	GG_PY	3	81.15	1	81.15	85.37	4.22	NA
M10	Test	20	GG_PY	3	81.15	2	85.65	87.3	1.65	0.28
M10	Test	20	GG_PY	3	81.15	3	94.95	96.57	1.62	7.65
M10	Test	20	GG_PY	3	81.15	4	100.4	105.93	5.53	3.83
M10	Test	20	GG_DG	4	84.7	1	84.7	87.65	2.95	NA
M10	Test	20	GG_DG	4	84.7	2	87.92	88.87	0.95	0.27
M10	Test	20	GG_DG	4	84.7	3	91.3	93.37	2.07	2.43
M10	Test	20	G(D)_YiG	9	96.7	1	96.7	102	5.3	NA
M10	Test	20	G(D)_YiG	9	96.7	2	102.53	103.25	0.72	0.53
M10	Test	20	G(D)_YiG	9	96.7	3	106.15	107.08	0.93	2.9
M10	Test	20	G(D)_YiG	9	96.7	4	109.52	112.25	2.73	2.44
M10	Test	20	G(D)_YiG	9	96.7	5	113.03	113.63	0.6	0.78
M10	Test	20	G(D)_YiG	9	96.7	6	115.32	116.08	0.76	1.69
M10	Test	20	G(D)_YiG	9	96.7	7	118.02	118.97	0.95	1.94
M10	Test	20	G_Y	10	104.28	1	104.28	105.43	1.15	NA
M10	Test	20	G_Y	10	104.28	2	105.78	106.5	0.72	0.35
M10	Test	20	G_Y	10	104.28	3	108	108.68	0.68	1.5
M10	Test	20	HT_LG	14	116.4	1	116.4	119.08	2.68	NA
M10	Test	20	HT_LG	14	116.4	2	119.3	121.67	2.37	0.22
M10	Test	20	HT_DR	17	118.62	1	118.62	120.17	1.55	NA
M11	Control	20	GG_RR	1	10.78	1	10.78	11.93	1.15	NA
M11	Control	20	GG_RR	1	10.78	2	20.8	21.92	1.12	8.87
M11	Control	20	GG_RR	1	10.78	3	27.57	29.62	2.05	5.65
M11	Control	20	GG_RR	1	10.78	4	35.7	37.1	1.4	6.08
M11	Control	20	GG_RR	1	10.78	5	43.12	45.17	2.05	6.02
M11	Control	20	GG_RR	1	10.78	6	45.75	46.47	0.72	0.58
M11	Control	20	G(D)_LiR	2	20.83	1	20.83	21.98	1.15	NA
M11	Control	20	G(D)_LiR	2	20.83	2	24.92	25.3	0.38	2.94
M11	Control	20	G(D)_LiR	2	20.83	3	35.03	36.73	1.7	9.73
M11	Control	20	G(D)_LiR	2	20.83	4	36.82	36.98	0.16	0.09
M11	Control	20	G(D)_LiR	2	20.83	5	45.82	47.88	2.06	8.84
M11	Control	20	G(D)_LiR	2	20.83	6	57.45	60.43	2.98	9.57
M11	Control	20	G(D)_LiR	2	20.83	7	63.4	64.805	1.405	2.97
M11	Control	20	GG_GW	3	27.58	1	27.58	28.42	0.84	NA
M11	Control	20	GG_GW	3	27.58	2	37.82	40	2.18	9.4
M11	Control	20	GG_GW	3	27.58	3	40.12	40.22	0.1	0.12
M11	Control	20	G(D)_YiG	4	35.73	1	35.73	36.6	0.87	NA
M11	Control	20	G(D)_YiG	4	35.73	2	36.92	37.02	0.1	0.32
M11	Control	20	G(D)_YiG	4	35.73	3	39.3	39.78	0.48	2.28
M11	Control	20	G(D)_YiG	4	35.73	4	43.68	44.25	0.57	3.9
M11	Control	20	G(D)_YiG	4	35.73	5	51.58	53.33	1.75	7.33
M11	Control	20	G(D)_YiG	4	35.73	6	63.03	63.93	0.9	9.7
M11	Control	20	G_W	5	37.85	1	37.85	38.95	1.1	NA
M11	Control	20	G_W	5	37.85	2	39.72	39.75	0.03	0.77
M11	Control	20	G_W	5	37.85	3	44.45	45.07	0.62	4.7
M11	Control	20	G_W	5	37.85	4	48.88	50.23	1.35	3.81
M11	Control	20	G_W	5	37.85	5	57.68	58.72	1.04	7.45
M11	Control	20	GG_WY	7	45.87	1	45.87	49.23	3.36	NA
M11	Control	20	GG_WY	7	45.87	2	49.47	50.15	0.68	0.24
M11	Control	20	GG_WY	7	45.87	3	51.53	52.5	0.97	1.38
M11	Test	18	GG_RR	1	7.87	1	7.87	10.42	2.55	NA
M11	Test	18	GG_RR	1	7.87	2	10.87	11.37	0.5	0.45
M11	Test	18	GG_RR	1	7.87	3	13.5	14.3	0.8	2.13
M11	Test	18	G(D)_LiG	4	75.88	1	75.88	79.18	3.3	NA
M11	Test	18	G(D)_LiG	4	75.88	2	79.7	80.57	0.87	0.52
M11	Test	18	G(D)_LiG	4	75.88	3	80.8	80.93	0.13	0.23
M11	Test	18	G(D)_LiG	4	75.88	4	81.08	81.15	0.07	0.15
M11	Test	18	G(D)_LiG	4	75.88	5	81.22	81.68	0.46	0.07
M11	Test	18	G(D)_LiG	4	75.88	6	82.2	82.37	0.17	0.52
M11	Test	18	GG_RY	7	90.98	1	90.98	94.38	3.4	NA
M11	Test	18	GG_RY	7	90.98	2	98.82	100.02	1.2	4.44
M11	Test	18	GG_RY	7	90.98	3	100.07	101.75	1.68	0.05
M11	Test	18	G_W	8	93.05	1	93.05	104	10.95	NA
M11	Test	18	G_W	8	93.05	2	104.7	109.47	4.77	0.7
M11	Test	18	G_W	8	93.05	3	115.55	117.2	1.65	6.08
M11	Test	18	GG_YG	13	107.18	1	107.18	110.47	3.29	NA
M11	Test	18	GG_YG	13	107.18	2	110.83	111.4	0.57	0.36
M11	Test	18	GG_YG	13	107.18	3	112.02	112.92	0.9	0.62
M13	Control	22	G(D)_DiG	1	8.82	1	8.82	11.93	3.11	NA
M13	Control	22	G(D)_DiG	1	8.82	2	12.4	12.97	0.57	0.47
M13	Control	22	G(D)_DiG	1	8.82	3	15.42	16.12	0.7	2.45
M13	Control	22	G(D)_DiG	1	8.82	4	38.82	40.12	1.3	22.7
M13	Control	22	G(D)_DiG	1	8.82	5	49.15	50.38	1.23	9.03
M13	Control	22	G(D)_DiG	1	8.82	6	58.18	59.77	1.59	7.8
M13	Control	22	G(D)_DiG	1	8.82	7	65.57	66.72	1.15	5.8
M13	Control	22	G(D)_DiG	1	8.82	8	72.38	76.02	3.64	5.66
M13	Control	22	G(D)_DiG	1	8.82	9	76.87	77.52	0.65	0.85
M13	Control	22	G(D)_DiG	1	8.82	10	87.05	88.37	1.32	9.53
M13	Control	22	G(D)_DiG	1	8.82	11	100.62	110.6	9.98	12.25
M13	Control	22	G(D)_DiG	1	8.82	12	116.43	118.07	1.64	5.83
M13	Control	22	G(D)_DiG	1	8.82	13	122.1	124.95	2.85	4.03
M13	Control	22	G(D)_WiG	2	58.25	1	58.25	63.12	4.87	NA
M13	Control	22	G(D)_WiG	2	58.25	2	63.4	64.73	1.33	0.28
M13	Control	22	G(D)_WiG	2	58.25	3	71.7	76.43	4.73	6.97
M13	Control	22	G(D)_WiG	2	58.25	4	82.8	86.22	3.42	6.37
M13	Control	22	G(D)_WiG	2	58.25	5	99.43	102.75	3.32	13.21
M13	Control	22	G(D)_WiG	2	58.25	6	106.38	107.78	1.4	3.63
M13	Control	22	G(D)_WiG	2	58.25	7	112.37	114.9	2.53	4.59
M13	Control	22	G(D)_WiL	4	71.77	1	71.77	81.38	9.61	NA
M13	Control	22	G(D)_WiL	4	71.77	2	86.52	86.7	0.18	5.14
M13	Control	22	G(D)_WiL	4	71.77	3	99.72	100.68	0.96	13.02
M13	Control	22	G(D)_WiL	4	71.77	4	101.2	101.52	0.32	0.52
M13	Control	22	G(D)_WiL	4	71.77	5	102.97	104.05	1.08	1.45
M13	Control	22	G(D)_WiL	4	71.77	6	109.15	109.23	0.08	5.1
M13	Control	22	G(D)_WiL	4	71.77	7	113.62	115.1	1.48	4.39
M13	Control	22	G(D)_WiL	4	71.77	8	122.47	124	1.53	7.37
M13	Control	22	G(D)_GiR	7	92.1	1	92.1	96.58	4.48	NA
M13	Control	22	G(D)_GiR	7	92.1	2	97.5	101.37	3.87	0.92
M13	Control	22	G(D)_GiR	7	92.1	3	101.85	104.38	2.53	0.48
M13	Control	22	G(D)_GiR	7	92.1	4	105.78	107.33	1.55	1.4
M13	Control	22	GG_YR	8	100.68	1	100.68	104.75	4.07	NA
M13	Control	22	GG_YR	8	100.68	2	112.23	115.57	3.34	7.48
M13	Test	21	GG_GY	1	26.63	1	26.63	28.85	2.22	NA
M13	Test	21	GG_GY	1	26.63	2	33.88	34.73	0.85	5.03
M13	Test	21	GG_GY	1	26.63	3	40.67	41.67	1	5.94
M13	Test	21	GG_GY	1	26.63	4	50.95	53.33	2.38	9.28
M13	Test	21	GG_GY	1	26.63	5	59.88	62.35	2.47	6.55
M13	Test	21	GG_GY	1	26.63	6	68.95	72.37	3.42	6.6
M13	Test	21	GG_GY	1	26.63	7	80.9	82.7	1.8	8.53
M13	Test	21	GG_GY	1	26.63	8	89.65	91.72	2.07	6.95
M13	Test	21	HT_LL	3	59.93	1	59.93	60.88	0.95	NA
M13	Test	21	HT_LL	3	59.93	2	61.13	62.63	1.5	0.25
M13	Test	21	HT_LL	3	59.93	3	75.6	77.43	1.83	12.97
M13	Test	21	HT_LL	3	59.93	4	87.53	88.55	1.02	10.1
M13	Test	21	HT_LL	3	59.93	5	99.28	100.42	1.14	10.73
M13	Test	21	G(D)_GiY	4	69.02	1	69.02	70.45	1.43	NA
M13	Test	21	G(D)_GiY	4	69.02	2	71.03	71.88	0.85	0.58
M13	Test	21	G(D)_GiY	4	69.02	3	89.37	92.77	3.4	17.49
M13	Test	21	G(D)_WiL	5	71	1	71	73.67	2.67	NA
M13	Test	21	G(D)_WiL	5	71	2	84.58	86.1	1.52	10.91
M13	Test	21	G(D)_WiL	5	71	3	93.73	95.18	1.45	7.63
M13	Test	21	G(D)_WiL	5	71	4	101.23	104.15	2.92	6.05
M13	Test	21	G(D)_WiD	6	80.97	1	80.97	83.78	2.81	NA
M13	Test	21	G(D)_WiD	6	80.97	2	97.05	104.68	7.63	13.27
M13	Test	21	G(D)_WiY	7	84.6	1	84.6	86.38	1.78	NA
M13	Test	21	G(D)_WiY	7	84.6	2	93.63	95.68	2.05	7.25
M13	Test	21	G(D)_LiW	9	89.68	1	89.68	91.83	2.15	NA
M13	Test	21	G(D)_LiW	9	89.68	2	92.07	92.42	0.35	0.24
M13	Test	21	G(D)_LiW	9	89.68	3	102.03	103.12	1.09	9.61
M13	Test	21	GG_DR	11	93.68	1	93.68	95.78	2.1	NA
M13	Test	21	GG_DR	11	93.68	2	104.95	107.05	2.1	9.17
M14	Control	26	GG_RG	1	9.77	1	9.77	11.32	1.55	NA
M14	Control	26	GG_RG	1	9.77	2	13.28	18.57	5.29	1.96
M14	Control	26	GG_RG	1	9.77	3	30.92	33.65	2.73	12.35
M14	Control	26	GG_RG	1	9.77	4	47.08	49.05	1.97	13.43
M14	Control	26	GG_RG	1	9.77	5	61	63.57	2.57	11.95
M14	Control	26	GG_RG	1	9.77	6	74.33	82.88	8.55	10.76
M14	Control	26	GG_RG	1	9.77	7	91.88	102.97	11.09	9
M14	Control	26	GG_RG	1	9.77	8	103.25	106.3	3.05	0.28
M14	Control	26	TG_GW	2	74.38	1	74.38	76.6	2.22	NA
M14	Control	26	TG_GW	2	74.38	2	76.92	79.48	2.56	0.32
M14	Control	26	TG_GW	2	74.38	3	91.92	94.83	2.91	12.44
M14	Control	26	TG_GW	2	74.38	4	96.9	99.52	2.62	2.07
M14	Control	26	G(D)_GiR	3	91.97	1	91.97	93.67	1.7	NA
M14	Control	26	G(D)_GiR	3	91.97	2	104.23	105.67	1.44	10.56
M14	Control	26	G(D)_GiR	3	91.97	3	114.45	116.87	2.42	8.78
M14	Control	26	GG_WP	4	92.02	1	92.02	94.18	2.16	NA
M14	Control	26	GG_WP	4	92.02	2	94.65	95.67	1.02	0.47
M14	Control	26	GG_WP	4	92.02	3	98.8	99.87	1.07	3.13
M14	Control	26	GG_WP	4	92.02	4	103.8	104.07	0.27	3.93
M14	Control	26	GG_WP	4	92.02	5	111.67	113.98	2.31	7.6
M14	Control	26	HT_GP	5	114.53	1	114.53	130.8	16.27	NA
M14	Control	26	HT_GP	5	114.53	2	134.25	137.97	3.72	3.45
M14	Test	23	GG_RG	1	9.95	1	9.95	12.22	2.27	NA
M14	Test	23	GG_RG	1	9.95	2	24.43	25.63	1.2	12.21
M14	Test	23	GG_RG	1	9.95	3	37.52	41	3.48	11.89
M14	Test	23	GG_RG	1	9.95	4	43.33	44.43	1.1	2.33
M14	Test	23	GG_RY	2	24.47	1	24.47	26.05	1.58	NA
M14	Test	23	GG_RY	2	24.47	2	43.63	45.57	1.94	17.58
M14	Test	23	HG_WG	6	73.77	1	73.77	77.03	3.26	NA
M15	Control	23	G(D)_RiP	1	163.02	1	163.02	165	1.98	NA
M15	Control	23	G(D)_RiP	1	163.02	2	166	168	2	1
M15	Control	23	G(D)_RiP	1	163.02	3	168.33	168.67	0.34	0.33
M15	Control	23	G(D)_RiP	1	163.02	4	173	174	1	4.33
M15	Control	23	G_L	5	199	1	199	211	12	NA
M15	Control	23	G_L	5	199	2	213.23	213.93	0.7	2.23
M15	Control	23	G_L	5	199	3	219.35	220.92	1.57	5.42
M15	Control	23	G_L	5	199	4	226.18	226.97	0.79	5.26
M15	Control	23	G(D)_DiP	10	232.3	1	232.3	235.93	3.63	NA
M15	Control	23	G(D)_DiP	10	232.3	2	236.77	237.53	0.76	0.84
M15	Control	23	G(D)_DiP	10	232.3	3	237.75	237.87	0.12	0.22
M15	Control	23	G(D)_DiP	10	232.3	4	242.52	243.5	0.98	4.65
M15	Control	23	G(D)_DiP	10	232.3	5	246.82	249.1	2.28	3.32
M15	Test	26	U1	1	41	1	41	42.28	1.28	NA
M15	Test	26	U1	1	41	2	52.2	54.25	2.05	9.92
M15	Test	26	U1	1	41	3	54.42	55.02	0.6	0.17
M15	Test	26	U1	1	41	4	62.9	63.97	1.07	7.88
M15	Test	26	U1	1	41	5	70.62	71.57	0.95	6.65
M15	Test	26	G(D)_DiW	6	129.02	1	129.02	134.13	5.11	NA
M15	Test	26	GG_WL	8	137.3	1	137.3	140.97	3.67	NA
M15	Test	26	GG_WL	8	137.3	2	141.08	142.12	1.04	0.11
M15	Test	26	GG_WL	8	137.3	3	142.62	143.32	0.7	0.5
M15	Test	26	GG_WL	8	137.3	4	143.87	145.82	1.95	0.55
M15	Test	26	G(D)_PiW	10	144.1	1	144.1	149.43	5.33	NA
M16	Control	27	GG_YG	1	13.57	1	13.57	14.2	0.63	NA
M16	Control	27	GG_YG	1	13.57	2	24.2	25.07	0.87	10
M16	Control	27	GG_YG	1	13.57	3	32.75	33.6	0.85	7.68
M16	Control	27	GG_YG	1	13.57	4	38.07	39.2	1.13	4.47
M16	Control	27	GG_YG	1	13.57	5	43.57	44.55	0.98	4.37
M16	Control	27	GG_YG	1	13.57	6	44.95	45.28	0.33	0.4
M16	Control	27	GG_YP	2	32.78	1	32.78	33.5	0.72	NA
M16	Control	27	GG_YP	2	32.78	2	41.83	43.65	1.82	8.33
M16	Control	27	GG_YP	2	32.78	3	45.2	46.05	0.85	1.55
M16	Control	27	GG_YP	2	32.78	4	47.07	47.18	0.11	1.02
M16	Control	27	GG_YP	2	32.78	5	51.63	52.62	0.99	4.45
M16	Control	27	GG_YP	2	32.78	6	57.45	59.08	1.63	4.83
M16	Control	27	GG_YP	2	32.78	7	61.02	61.33	0.31	1.94
M16	Control	27	GG_YP	2	32.78	8	61.62	63.9	2.28	0.29
M16	Control	27	GG_DW	3	33.95	1	33.95	35.47	1.52	NA
M16	Control	27	GG_DW	3	33.95	2	43.3	46.15	2.85	7.83
M16	Control	27	GG_DW	3	33.95	3	51.37	51.75	0.38	5.22
M16	Control	27	GG_DW	3	33.95	4	54.77	55.53	0.76	3.02
M16	Control	27	GG_DW	3	33.95	5	60.5	60.75	0.25	4.97
M16	Control	27	GG_DG	4	38.15	1	38.15	39.33	1.18	NA
M16	Control	27	GG_DG	4	38.15	2	44.77	46.27	1.5	5.44
M16	Control	27	GG_DG	4	38.15	3	49.75	50.35	0.6	3.48
M16	Control	27	GG_DG	4	38.15	4	51.52	52.08	0.56	1.17
M16	Control	27	GG_DG	4	38.15	5	56.82	57.02	0.2	4.74
M16	Control	27	GG_DG	4	38.15	6	58.1	58.18	0.08	1.08
M16	Control	27	GG_YL	7	44.63	1	44.63	47.4	2.77	NA
M16	Control	27	GG_YL	7	44.63	2	48.17	48.52	0.35	0.77
M16	Test	24	GG_YR	1	12.08	1	12.08	15.43	3.35	NA
M16	Test	24	GG_YR	1	12.08	2	27.5	29.68	2.18	12.07
M16	Test	24	GG_YR	1	12.08	3	30.27	31	0.73	0.59
M16	Test	24	GG_YR	1	12.08	4	38.1	38.98	0.88	7.1
M16	Test	24	GG_YR	1	12.08	5	48.1	53.48	5.38	9.12
M16	Test	24	GG_YR	1	12.08	6	53.77	53.87	0.1	0.29
M16	Test	24	GG_RW	2	30.63	1	30.63	34.28	3.65	NA
M16	Test	24	GG_RW	2	30.63	2	34.63	36.12	1.49	0.35
M16	Test	24	GG_RW	2	30.63	3	45.1	46.37	1.27	8.98
M16	Test	24	GG_RW	2	30.63	4	48.25	49.55	1.3	1.88
M16	Test	24	GG_DY	3	38.17	1	38.17	43.42	5.25	NA
M16	Test	24	GG_DY	3	38.17	2	54.82	57.32	2.5	11.4
M16	Test	24	GG_GW	4	47.25	1	47.25	54.45	7.2	NA
M16	Test	24	GG_GW	4	47.25	2	73.18	76.83	3.65	18.73
M16	Test	24	GG_YW	6	54.98	1	54.98	57.48	2.5	NA
M16	Test	24	GG_YW	6	54.98	2	58.78	60.35	1.57	1.3
M16	Test	24	GG_RP	12	74.33	1	74.33	78.42	4.09	NA
M17	Test	27	GG_YR	1	24.53	1	24.53	26.28	1.75	NA
M17	Test	27	GG_YR	1	24.53	2	27.88	28.48	0.6	1.6
M17	Test	27	GG_YR	1	24.53	3	34.48	35.95	1.47	6
M17	Test	27	GG_YR	1	24.53	4	48.6	50.43	1.83	12.65
M17	Test	27	GG_YR	1	24.53	5	56.55	58.85	2.3	6.12
M17	Test	27	G(D)_WiP	2	56.58	1	56.58	60.02	3.44	NA
M17	Test	27	G(D)_WiP	2	56.58	2	61.18	61.92	0.74	1.16
M17	Test	27	G(D)_WiP	2	56.58	3	70.98	76.02	5.04	9.06
M17	Test	27	G(D)_WiP	2	56.58	4	80.63	82.17	1.54	4.61
M17	Test	27	G(D)_WiP	2	56.58	5	86.05	86.42	0.37	3.88
M17	Test	27	G(D)_PiW	3	68.18	1	68.18	73.07	4.89	NA
M17	Test	27	G(D)_PiW	3	68.18	2	73.88	74.82	0.94	0.81
M17	Test	27	G(D)_PiW	3	68.18	3	78.47	81.92	3.45	3.65
M17	Test	27	G(D)_PiW	3	68.18	4	83.85	85.17	1.32	1.93
M17	Test	27	G(D)_PiW	3	68.18	5	91.25	94.82	3.57	6.08
M17	Test	27	G(D)_PiW	3	68.18	6	103.03	110.3	7.27	8.21
M17	Test	27	G(D)_PiW	3	68.18	7	111.28	113.87	2.59	0.98
M17	Test	27	G(D)_PiW	3	68.18	8	123.83	132.57	8.74	9.96
M17	Test	27	G(D)_GiW	9	126.15	1	126.15	130.83	4.68	NA
M17	Test	27	G(D)_GiW	9	126.15	2	131.13	131.37	0.24	0.3
M17	Test	27	G(D)_GiW	9	126.15	3	132.43	133.92	1.49	1.06
M17	Test	27	G(D)_RiP	10	127.47	1	127.47	131.27	3.8	NA
M17	Test	27	G(D)_RiP	10	127.47	2	132.47	134.5	2.03	1.2
M17	Test	27	GG_WP	13	132.95	1	132.95	136.45	3.5	NA
M18	Control	26	GG_YL	1	24	1	24	25	1	NA
M18	Control	26	GG_YL	1	24	2	33	33.5	0.5	8
M18	Control	26	GG_YL	1	24	3	39	41	2	5.5
M18	Control	26	GG_YD	3	39	1	39	41	2	NA
M18	Control	26	GG_YD	3	39	2	45	45.5	0.5	4
M18	Control	26	GG_YD	3	39	3	48	50	2	2.5
M18	Control	26	G(D)_PiY	4	48.5	1	48.5	52	3.5	NA
M18	Control	26	G(D)_PiY	4	48.5	2	52.5	53	0.5	0.5
M19	Control	28	GG_LR	1	15.35	1	15.35	16.17	0.82	NA
M19	Control	28	GG_LR	1	15.35	2	17.02	17.25	0.23	0.85
M19	Control	28	GG_LR	1	15.35	3	23.57	24.73	1.16	6.32
M19	Control	28	GG_LR	1	15.35	4	30.65	31.48	0.83	5.92
M19	Control	28	GG_LR	1	15.35	5	37.03	37.52	0.49	5.55
M19	Control	28	G(D)_PiY	2	30.7	1	30.7	35.13	4.43	NA
M19	Control	28	G(D)_PiY	2	30.7	2	35.63	38.08	2.45	0.5
M19	Control	28	GG_DG	4	51.37	1	51.37	53.22	1.85	NA
M19	Control	28	GG_DG	4	51.37	2	53.6	54.22	0.62	0.38
M19	Control	28	GG_DG	4	51.37	3	54.45	54.97	0.52	0.23
M19	Control	28	GG_DG	4	51.37	4	58.1	61.42	3.32	3.13
M19	Control	28	HT_YW	7	72.05	1	72.05	80.85	8.8	NA
M19	Control	28	HT_YW	7	72.05	2	81.42	84.23	2.81	0.57
M19	Control	28	G(D)_WiP	8	74.82	1	74.82	77.28	2.46	NA
M19	Control	28	G(D)_WiP	8	74.82	2	77.78	79.37	1.59	0.5
M19	Control	28	GG_GW	9	80.08	1	80.08	85.1	5.02	NA
M19	Test	25	GG_PR	1	4.27	1	4.27	6.85	2.58	NA
M19	Test	25	GG_PR	1	4.27	2	12.77	13.75	0.98	5.92
M19	Test	25	GG_PR	1	4.27	3	14	15.58	1.58	0.25
M19	Test	25	GG_PR	1	4.27	4	16.83	17.1	0.27	1.25
M19	Test	25	GG_RD	2	19.17	1	19.17	24.17	5	NA
M19	Test	25	GG_RD	2	19.17	2	24.73	25.53	0.8	0.56
M19	Test	25	GG_RD	2	19.17	3	26.05	27.15	1.1	0.52
M19	Test	25	GG_RD	2	19.17	4	30.53	32.17	1.64	3.38
M19	Test	25	GG_RD	2	19.17	5	32.53	36.77	4.24	0.36
M19	Test	25	GG_RD	2	19.17	6	36.95	37.5	0.55	0.18
M19	Test	25	GG_RW	3	27.98	1	27.98	29.3	1.32	NA
M19	Test	25	GG_RW	3	27.98	2	29.43	30.85	1.42	0.13
M19	Test	25	GG_RW	3	27.98	3	31	32.45	1.45	0.15
M19	Test	25	GG_RW	3	27.98	4	32.62	34.53	1.91	0.17
M19	Test	25	GG_RW	3	27.98	5	38.68	41.08	2.4	4.15
M19	Test	25	GG_RW	3	27.98	6	41.42	41.9	0.48	0.34
M19	Test	25	GG_YR	8	46.67	1	46.67	50.93	4.26	NA
M2	Control	2	G(D)_LiW	1	105.25	1	105.25	106.97	1.72	NA
M2	Control	2	G(D)_LiW	1	105.25	2	110.38	111.05	0.67	3.41
M2	Control	2	G(D)_LiW	1	105.25	3	115.55	117.28	1.73	4.5
M2	Control	2	HT_DY	3	119.18	1	119.18	122.22	3.04	NA
M2	Control	2	HT_DY	3	119.18	2	122.58	123.83	1.25	0.36
M2	Control	2	HT_DY	3	119.18	3	126.02	127.6	1.58	2.19
M2	Control	2	HT_YD	4	123.32	1	123.32	125.22	1.9	NA
M2	Control	2	HT_YD	4	123.32	2	125.55	126.02	0.47	0.33
M2	Control	2	HT_YD	4	123.32	3	126.52	127.5	0.98	0.5
M2	Control	2	HT_YD	4	123.32	4	128.18	128.9	0.72	0.68
M2	Control	2	GG_PR	7	128	1	128	130.13	2.13	NA
M2	Control	2	HT_PY	10	134.1	1	134.1	137.1	3	NA
M2	Test	1	G_Y	1	9.15	1	9.15	10.1	0.95	NA
M2	Test	1	G_Y	1	9.15	2	12.47	13.22	0.75	2.37
M2	Test	1	G_Y	1	9.15	3	13.83	14.75	0.92	0.61
M2	Test	1	G_Y	1	9.15	4	15.05	15.62	0.57	0.3
M2	Test	1	G_G	2	19.87	1	19.87	22.1	2.23	NA
M2	Test	1	G_G	2	19.87	2	22.87	24.6	1.73	0.77
M2	Test	1	G_G	2	19.87	3	28.5	29.58	1.08	3.9
M2	Test	1	G_G	2	19.87	4	31.08	31.38	0.3	1.5
M2	Test	1	G_G	2	19.87	5	37.12	40.82	3.7	5.74
M2	Test	1	G_G	2	19.87	6	41.93	45.8	3.87	1.11
M2	Test	1	T_R	3	23.23	1	23.23	26.7	3.47	NA
M2	Test	1	T_R	3	23.23	2	27.05	28	0.95	0.35
M2	Test	1	T_R	3	23.23	3	38.62	39.7	1.08	10.62
M2	Test	1	T_R	3	23.23	4	43.15	46.08	2.93	3.45
M2	Test	1	T_R	3	23.23	5	46.4	46.5	0.1	0.32
M2	Test	1	T_R	3	23.23	6	47.32	48.42	1.1	0.82
M2	Test	1	G(D)_WiY	6	34	1	34	39.5	5.5	NA
M2	Test	1	G(D)_WiY	6	34	2	42.67	43.48	0.81	3.17
M20	Control	25	GG_RW	1	20.45	1	20.45	23.72	3.27	NA
M20	Control	25	GG_RW	1	20.45	2	32.67	33.6	0.93	8.95
M20	Control	25	GG_RW	1	20.45	3	43.12	43.73	0.61	9.52
M20	Control	25	GG_RW	1	20.45	4	49.1	50.13	1.03	5.37
M20	Control	25	GG_RW	1	20.45	5	57.92	59.37	1.45	7.79
M20	Control	25	GG_RW	1	20.45	6	66.15	68.07	1.92	6.78
M20	Control	25	GG_RW	1	20.45	7	68.67	69.22	0.55	0.6
M20	Control	25	GG_YL	2	43.15	1	43.15	44.38	1.23	NA
M20	Control	25	GG_YL	2	43.15	2	50.9	53.17	2.27	6.52
M20	Control	25	GG_YL	2	43.15	3	53.65	54.82	1.17	0.48
M20	Control	25	GG_YL	2	43.15	4	55.45	55.52	0.07	0.63
M20	Control	25	G(D)_GiR	5	73.75	1	73.75	77.8	4.05	NA
M20	Control	25	G(D)_GiR	5	73.75	2	79.6	81.8	2.2	1.8
M20	Control	25	G(D)_GiR	5	73.75	3	100	101.17	1.17	18.2
M20	Control	25	GG_YR	6	75.43	1	75.43	79.5	4.07	NA
M20	Control	25	GG_YR	6	75.43	2	80.02	81.55	1.53	0.52
M20	Control	25	GG_GG	7	78.05	1	78.05	80.5	2.45	NA
M20	Control	25	GG_GG	7	78.05	2	83.4	84.7	1.3	2.9
M20	Control	25	GG_GG	7	78.05	3	90.4	92.08	1.68	5.7
M20	Test	28	G(D)_RiP	1	8.85	1	8.85	9.67	0.82	NA
M20	Test	28	G(D)_RiP	1	8.85	2	12.77	13.35	0.58	3.1
M20	Test	28	G(D)_RiP	1	8.85	3	18.83	19.53	0.7	5.48
M20	Test	28	G(D)_RiP	1	8.85	4	23.9	24.87	0.97	4.37
M20	Test	28	GG_RG	3	24	1	24	26.27	2.27	NA
M20	Test	28	GG_RG	3	24	2	35.87	37.17	1.3	9.6
M20	Test	28	GG_RG	3	24	3	41.75	43.12	1.37	4.58
M20	Test	28	GG_RL	4	37.05	1	37.05	46.65	9.6	NA
M20	Test	28	GG_RL	4	37.05	2	49.62	49.92	0.3	2.97
M20	Test	28	G_Y	8	49.6	1	49.6	52.2	2.6	NA
M20	Test	28	G_Y	8	49.6	2	52.55	53.22	0.67	0.35
M20	Test	28	G_Y	8	49.6	3	54.78	55.12	0.34	1.56
M20	Test	28	G(D)_YiG	11	52.75	1	52.75	55.53	2.78	NA
M20	Test	28	G(D)_YiG	11	52.75	2	57.68	57.87	0.19	2.15
M20	Test	28	G(D)_GiL	15	62.2	1	62.2	64.63	2.43	NA
M20	Test	28	G(D)_GiL	15	62.2	2	65.7	66.15	0.45	1.07
M3	Control	5	TG_DY	1	8.03	1	8.03	9.78	1.75	NA
M3	Control	5	TG_DY	1	8.03	2	11.43	11.55	0.12	1.65
M3	Control	5	TG_DY	1	8.03	3	26.1	27.58	1.48	14.55
M3	Control	5	TG_DY	1	8.03	4	31.15	31.8	0.65	3.57
M3	Control	5	TG_DY	1	8.03	5	37.15	38.42	1.27	5.35
M3	Control	5	TG_DY	1	8.03	6	39.82	40.42	0.6	1.4
M3	Control	5	G(D)_RiP	2	22	1	22	23.97	1.97	NA
M3	Control	5	G(D)_RiP	2	22	2	24.18	24.95	0.77	0.21
M3	Control	5	G(D)_RiP	2	22	3	25.63	26.83	1.2	0.68
M3	Control	5	G(D)_RiP	2	22	4	64.28	65.6	1.32	37.45
M3	Control	5	G(D)_RiP	2	22	5	66.07	67.27	1.2	0.47
M3	Control	5	GG_DW	5	58.05	1	58.05	60.18	2.13	NA
M3	Control	5	GG_DW	5	58.05	2	60.3	63.05	2.75	0.12
M3	Control	5	GG_DW	5	58.05	3	64.85	65.37	0.52	1.8
M3	Control	5	GG_DW	5	58.05	4	66.88	70.33	3.45	1.51
M3	Control	5	GG_GD	10	80.9	1	80.9	84.7	3.8	NA
M3	Control	5	GG_GD	10	80.9	2	85.15	85.9	0.75	0.45
M3	Control	5	GG_PW	13	86.03	1	86.03	91.43	5.4	NA
M3	Test	3	GG_GW	1	3.68	1	3.68	4.58	0.9	NA
M3	Test	3	GG_GW	1	3.68	2	4.63	5.38	0.75	0.05
M3	Test	3	GG_GW	1	3.68	3	20.45	21.33	0.88	15.07
M3	Test	3	GG_GW	1	3.68	4	24.12	25.48	1.36	2.79
M3	Test	3	GG_WP	2	24.13	1	24.13	25.53	1.4	NA
M3	Test	3	GG_WP	2	24.13	2	30.57	31.25	0.68	5.04
M3	Test	3	GG_WP	2	24.13	3	34.67	35.67	1	3.42
M3	Test	3	GG_WP	2	24.13	4	41.02	41.87	0.85	5.35
M3	Test	3	GG_WP	2	24.13	5	41.93	42.62	0.69	0.06
M3	Test	3	GG_WP	2	24.13	6	45.67	46.3	0.63	3.05
M3	Test	3	GG_WP	2	24.13	7	47.32	48.05	0.73	1.02
M3	Test	3	GG_DW	4	34.72	1	34.72	36.25	1.53	NA
M3	Test	3	GG_DW	4	34.72	2	38.47	40.17	1.7	2.22
M3	Test	3	GG_DW	4	34.72	3	45.15	47.83	2.68	4.98
M3	Test	3	GG_DW	4	34.72	4	47.95	48.68	0.73	0.12
M5	Control	8	G(D)_WiP	1	8.2	1	8.2	9.2	1	NA
M5	Control	8	G(D)_WiP	1	8.2	2	16.07	17.03	0.96	6.87
M5	Control	8	G(D)_WiP	1	8.2	3	21.67	24.77	3.1	4.64
M5	Control	8	G(D)_WiP	1	8.2	4	25.22	25.92	0.7	0.45
M5	Control	8	G(D)_WiP	1	8.2	5	43.02	44.07	1.05	17.1
M5	Control	8	G(D)_WiP	1	8.2	6	48.63	50.63	2	4.56
M5	Control	8	HGG_WWY	2	16.1	1	16.1	18.77	2.67	NA
M5	Control	8	HGG_WWY	2	16.1	2	25.28	27.2	1.92	6.51
M5	Control	8	HGG_WWY	2	16.1	3	37.25	39.48	2.23	10.05
M5	Control	8	H_W	3	21.35	1	21.35	23.55	2.2	NA
M5	Control	8	H_W	3	21.35	2	23.92	25.2	1.28	0.37
M5	Control	8	H_W	3	21.35	3	31.68	33.72	2.04	6.48
M5	Control	8	U1	4	21.7	1	21.7	23.53	1.83	NA
M5	Control	8	U1	4	21.7	2	23.82	24.32	0.5	0.29
M5	Control	8	U1	4	21.7	3	24.55	25.1	0.55	0.23
M5	Control	8	U1	4	21.7	4	36.63	38.63	2	11.53
M5	Control	8	U1	4	21.7	5	40	41.4	1.4	1.37
M5	Control	8	U1	4	21.7	6	43.05	43.48	0.43	1.65
M5	Control	8	U2	5	25.32	1	25.32	27.5	2.18	NA
M5	Control	8	U2	5	25.32	2	36.65	40.1	3.45	9.15
M5	Control	8	U2	5	25.32	3	40.25	41.67	1.42	0.15
M5	Control	8	U2	5	25.32	4	45.85	46.02	0.17	4.18
M5	Control	8	HG_LW	6	36.72	1	36.72	40.65	3.93	NA
M5	Control	8	HG_LW	6	36.72	2	48.98	50.23	1.25	8.33
M5	Control	8	G(D)_YiG	8	44	1	44	47.02	3.02	NA
M5	Control	8	G(D)_YiG	8	44	2	47.13	47.58	0.45	0.11
M5	Control	8	G(D)_PiR	12	49.03	1	49.03	50.85	1.82	NA
M5	Test	7	GG_YY	1	4.67	1	4.67	5.27	0.6	NA
M5	Test	7	GG_YY	1	4.67	2	8.75	9.45	0.7	3.48
M5	Test	7	GG_YY	1	4.67	3	20.05	20.65	0.6	10.6
M5	Test	7	GG_YY	1	4.67	4	24.55	26.52	1.97	3.9
M5	Test	7	G(D)_WiP	4	24.58	1	24.58	25.97	1.39	NA
M5	Test	7	G(D)_WiP	4	24.58	2	26.42	27.15	0.73	0.45
M5	Test	7	G(D)_WiP	4	24.58	3	35.63	36.63	1	8.48
M5	Test	7	G(D)_WiP	4	24.58	4	41.55	43.1	1.55	4.92
M5	Test	7	G(D)_PiR	5	28.3	1	28.3	31.07	2.77	NA
M5	Test	7	G(D)_DiR	6	30.5	1	30.5	30.87	0.37	NA
M5	Test	7	G(D)_DiR	6	30.5	2	31.58	33.2	1.62	0.71
M5	Test	7	G(D)_PiW	7	32.57	1	32.57	38.13	5.56	NA
M5	Test	7	G(D)_PiW	7	32.57	2	39.15	40.65	1.5	1.02
M5	Test	7	G_LB	8	35.67	1	35.67	37.82	2.15	NA
M5	Test	7	G(D)_YiG	10	37.15	1	37.15	39.82	2.67	NA
M5	Test	7	G(D)_YiG	10	37.15	2	41.32	41.6	0.28	1.5
M6	Control	10	G(D)_RiW	1	6.97	1	6.97	7.67	0.7	NA
M6	Control	10	G(D)_RiW	1	6.97	2	12.65	14.28	1.63	4.98
M6	Control	10	G(D)_RiW	1	6.97	3	14.4	16.02	1.62	0.12
M6	Control	10	G(D)_RiW	1	6.97	4	16.48	16.8	0.32	0.46
M6	Control	10	G(D)_RiW	1	6.97	5	16.87	17.05	0.18	0.07
M6	Control	10	HTG(D)_PGLiR	2	23.73	1	23.73	27.92	4.19	NA
M6	Control	10	HTG(D)_PGLiR	2	23.73	2	28.48	29.4	0.92	0.56
M6	Control	10	GG_WW	3	31.87	1	31.87	40.72	8.85	NA
M6	Control	10	GG_RR	4	36.93	1	36.93	48.22	11.29	NA
M6	Control	10	GG_RR	4	36.93	2	53.32	90.75	37.43	5.1
M6	Control	10	G(D)_RiP	13	89.2	1	89.2	91.75	2.55	NA
M6	Control	10	G(D)_RiP	13	89.2	2	93.23	95	1.77	1.48
M6	Test	12	G(D)_WiY	1	9.17	1	9.17	9.93	0.76	NA
M6	Test	12	G(D)_WiY	1	9.17	2	19.07	20.67	1.6	9.14
M6	Test	12	HTG_YRP	4	64.42	1	64.42	65.95	1.53	NA
M6	Test	12	GG_RR	5	70.4	1	70.4	76.12	5.72	NA
M6	Test	12	GG_RR	5	70.4	2	76.23	79.85	3.62	0.11
M6	Test	12	G(D)_LiW	7	84.7	1	84.7	93.4	8.7	NA
M6	Test	12	G(D)_RiP	13	104.4	1	104.4	107	2.6	NA
M8	Control	15	G(D)_RiW	1	27.52	1	27.52	28.28	0.76	NA
M8	Control	15	G(D)_RiW	1	27.52	2	35.27	36.12	0.85	6.99
M8	Control	15	G(D)_RiW	1	27.52	3	41.55	42.23	0.68	5.43
M8	Control	15	G(D)_RiW	1	27.52	4	47.85	50	2.15	5.62
M8	Control	15	PG_LL	2	35.3	1	35.3	36.38	1.08	NA
M8	Control	15	PG_LL	2	35.3	2	44.52	46.57	2.05	8.14
M8	Control	15	PG_LL	2	35.3	3	46.7	47.32	0.62	0.13
M8	Control	15	PG_LL	2	35.3	4	50.25	51.23	0.98	2.93
M8	Control	15	PG_LL	2	35.3	5	55.52	55.88	0.36	4.29
M8	Control	15	PG_LL	2	35.3	6	58.38	61.13	2.75	2.5
M8	Control	15	PG_LL	2	35.3	7	64.7	65.48	0.78	3.57
M8	Control	15	GG_DW	3	47.88	1	47.88	50.1	2.22	NA
M8	Control	15	GG_DW	3	47.88	2	60.47	61.07	0.6	10.37
M8	Control	15	GG_DW	3	47.88	3	64.85	66.6	1.75	3.78
M8	Control	15	G(D)_RiD	11	84.55	1	84.55	86.97	2.42	NA
M8	Control	15	G(D)_RiD	11	84.55	2	87.05	91.97	4.92	0.08
M8	Test	16	GG_WG	1	26.27	1	26.27	27.58	1.31	NA
M8	Test	16	GG_WG	1	26.27	2	38.52	40	1.48	10.94
M8	Test	16	GG_WG	1	26.27	3	46.7	49.65	2.95	6.7
M8	Test	16	GG_YG	5	63.15	1	63.15	64.82	1.67	NA
M8	Test	16	GG_YG	5	63.15	2	65.02	65.45	0.43	0.2
M8	Test	16	GG_YG	5	63.15	3	68.65	69.52	0.87	3.2
M9	Control	19	GG_YW	1	7.43	1	7.43	7.95	0.52	NA
M9	Control	19	GG_YW	1	7.43	2	29.43	31.62	2.19	21.48
M9	Control	19	GG_YW	1	7.43	3	45.07	47.1	2.03	13.45
M9	Control	19	GG_YW	1	7.43	4	54.8	55.92	1.12	7.7
M9	Control	19	GG_YW	1	7.43	5	66.27	67.58	1.31	10.35
M9	Control	19	GG_YW	1	7.43	6	70.75	71.37	0.62	3.17
M9	Control	19	GG_YW	1	7.43	7	86.05	88.47	2.42	14.68
M9	Control	19	GG_YW	1	7.43	8	93.65	94.7	1.05	5.18
M9	Control	19	GG_YW	1	7.43	9	99.48	101.52	2.04	4.78
M9	Control	19	GG_YW	1	7.43	10	106.05	107.87	1.82	4.53
M9	Control	19	GG_YW	1	7.43	11	113.12	114.83	1.71	5.25
M9	Control	19	GG_YW	1	7.43	12	120.02	121.83	1.81	5.19
M9	Control	19	GG_DY	2	99.53	1	99.53	102.72	3.19	NA
M9	Control	19	GG_DY	2	99.53	2	102.77	103	0.23	0.05
M9	Control	19	GG_DY	2	99.53	3	105.62	105.65	0.03	2.62
M9	Control	19	GG_DY	2	99.53	4	145.03	150.78	5.75	39.38
M9	Control	19	GG_DY	2	99.53	5	155.58	158.77	3.19	4.8
M9	Control	19	GG_DY	2	99.53	6	163.2	170.73	7.53	4.43
M9	Control	19	G(D)_LiP	3	113.15	1	113.15	116.07	2.92	NA
M9	Control	19	G(D)_LiP	3	113.15	2	117.93	118	0.07	1.86
M9	Control	19	G(D)_LiP	3	113.15	3	125.83	127.63	1.8	7.83
M9	Control	19	G(D)_LiP	3	113.15	4	132.35	134.1	1.75	4.72
M9	Control	19	G(D)_LiP	3	113.15	5	141.95	142.87	0.92	7.85
M9	Control	19	G(D)_LiP	3	113.15	6	148.2	148.92	0.72	5.33
M9	Control	19	G(D)_LiP	3	113.15	7	151.85	153.83	1.98	2.93
M9	Control	19	G(D)_LiP	3	113.15	8	154.7	155.25	0.55	0.87
M9	Control	19	G(D)_DiG	8	165.5	1	165.5	169.65	4.15	NA
M9	Control	19	G(D)_DiG	8	165.5	2	169.93	170.88	0.95	0.28
M9	Control	19	G(D)_DiG	8	165.5	3	171.03	171.68	0.65	0.15
M9	Control	19	G(D)_DiG	8	165.5	4	171.95	172.18	0.23	0.27
M9	Control	19	G(D)_DiG	8	165.5	5	172.72	175.75	3.03	0.54
M9	Control	19	G(D)_DiG	8	165.5	6	176.02	182.25	6.23	0.27
M9	Test	17	G(D)_RiW	1	5.75	1	5.75	6.58	0.83	NA
M9	Test	17	G(D)_RiW	1	5.75	2	9.85	11.43	1.58	3.27
M9	Test	17	G(D)_RiW	1	5.75	3	11.67	12.17	0.5	0.24
M9	Test	17	G(D)_RiW	1	5.75	4	12.42	13.12	0.7	0.25
M9	Test	17	G(D)_RiW	1	5.75	5	13.23	13.28	0.05	0.11
M9	Test	17	G(D)_GiR	13	132.2	1	132.2	137.78	5.58	NA
M9	Test	17	GG_PG	15	141.92	1	141.92	144.57	2.65	NA
M9	Test	17	GG_PG	15	141.92	2	144.65	145.33	0.68	0.08
M9	Test	17	GG_PG	15	141.92	3	145.5	145.53	0.03	0.17
M9	Test	17	GG_PG	15	141.92	4	145.75	147.35	1.6	0.22
