# Supplementary material for: Information Certainty Determines Social and Private Information Use in Ants
Source: Sci Rep. 2017 Mar 3;7:43607. doi: 10.1038/srep43607 (PMC5356460; doi:10.1038/srep43607)
Supplement: Supplementary Dataset 5 [file srep43607-s6.csv]

Colony	Nest	Ant	Status	No_pre_emigration_visits	Time	Recruitment_type	Nest_pop_at_previous_visit
C4	familiar	G(D)_2LBiR	informed	2	39.97	tandem_leading	2
C4	familiar	G(D)_2LBiR	informed	2	61.3	carrying	18
C4	familiar	G(D)_2LBiR	informed	2	68.48	carrying	35
C4	familiar	G(D)_2LBiR	informed	2	74.27	carrying	46
C4	familiar	G(D)_2LBiR	informed	2	76.35	carrying	50
C4	familiar	G(D)_2LBiR	informed	2	79.8	carrying	53
C4	familiar	G(D)_2LBiR	informed	2	83.02	carrying	60
C4	familiar	G(D)_2LBiR	informed	2	85.47	carrying	64
C4	familiar	G(D)_2LBiR	informed	2	86.83	carrying	66
C4	familiar	G(D)_2LBiR	informed	2	88.72	carrying	67
C4	familiar	G(D)_2LBiR	informed	2	91.02	carrying	74
C4	familiar	G(D)_DBiG	informed	11	64.38	carrying	18
C4	familiar	G(D)_DBiG	informed	11	69.33	carrying	34
C4	familiar	G(D)_DBiG	informed	11	72.83	carrying	45
C4	familiar	G(D)_DBiG	informed	11	75.52	carrying	49
C4	familiar	G(D)_DBiG	informed	11	79.05	carrying	50
C4	familiar	G(D)_DBiG	informed	11	84.18	carrying	61
C4	familiar	G(D)_DBiG	informed	11	88.7	carrying	65
C4	familiar	G(D)_DBiLB	informed	34	85.98	carrying	49
C4	familiar	G(D)_DBiLB	informed	34	90.13	carrying	66
C4	familiar	G(D)_DBiO	informed	36	59.67	carrying	14
C4	familiar	G(D)_DBiO	informed	36	65.28	carrying	27
C4	familiar	G(D)_DBiO	informed	36	71.65	carrying	35
C4	familiar	G(D)_DBiO	informed	36	75.87	carrying	45
C4	familiar	G(D)_DBiO	informed	36	79.37	carrying	49
C4	familiar	G(D)_DBiO	informed	36	85.47	carrying	61
C4	familiar	G(D)_DBiO	informed	36	87.75	carrying	66
C4	familiar	G(D)_DBiO	informed	36	90.62	carrying	70
C4	familiar	G(D)_DBiP	informed	9	72.75	carrying	34
C4	familiar	G(D)_DBiP	informed	9	81.17	carrying	49
C4	familiar	G(D)_DBiP	informed	9	84.18	carrying	63
C4	familiar	G(D)_DBiP	informed	9	87.42	carrying	65
C4	familiar	G(D)_DBiP	informed	9	90.22	carrying	68
C4	familiar	G(D)_DBiY	uninformed	0	82	carrying	44
C4	familiar	G(D)_DBiY	uninformed	0	86.22	carrying	64
C4	familiar	G(D)_DBiY	uninformed	0	89.73	carrying	64
C4	familiar	G(D)_LBiG	uninformed	0	83.38	carrying	46
C4	familiar	G(D)_LBiG	uninformed	0	88.45	carrying	64
C4	familiar	G(D)_LBiR	informed	61	54.6	carrying	11
C4	familiar	G(D)_LBiR	informed	61	56.93	carrying	18
C4	familiar	G(D)_LBiR	informed	61	59.17	carrying	18
C4	familiar	G(D)_LBiR	informed	61	61.52	carrying	27
C4	familiar	G(D)_LBiR	informed	61	64.58	carrying	35
C4	familiar	G(D)_LBiR	informed	61	66.72	carrying	35
C4	familiar	G(D)_LBiR	informed	61	69.57	carrying	38
C4	familiar	G(D)_LBiR	informed	61	72.3	carrying	45
C4	familiar	G(D)_LBiR	informed	61	74.67	carrying	49
C4	familiar	G(D)_LBiR	informed	61	78	carrying	51
C4	familiar	G(D)_LBiR	informed	61	80.3	carrying	61
C4	familiar	G(D)_LBiR	informed	61	85.42	carrying	61
C4	familiar	G(D)_LBiR	informed	61	88.92	carrying	66
C4	familiar	G(D)_LBiR	informed	61	91.17	carrying	74
C4	familiar	G(D)_LBiW	uninformed	0	82.45	carrying	46
C4	familiar	G(D)_LBiW	uninformed	0	86.9	carrying	64
C4	familiar	G(D)_LBiW	uninformed	0	90.8	carrying	67
C4	familiar	G(D)_LBiY	informed	11	67.75	carrying	35
C4	familiar	G(D)_LBiY	informed	11	71.77	carrying	44
C4	familiar	G(D)_LBiY	informed	11	74.48	carrying	45
C4	familiar	G(D)_LBiY	informed	11	77	carrying	51
C4	familiar	G(D)_LBiY	informed	11	79.73	carrying	57
C4	familiar	G(D)_LBiY	informed	11	82.48	carrying	61
C4	familiar	G(D)_LBiY	informed	11	85.18	carrying	63
C4	familiar	G(D)_LBiY	informed	11	90.08	carrying	66
C4	familiar	G(D)_WiDB	uninformed	0	51.38	carrying	8
C4	familiar	G(D)_WiDB	uninformed	0	53.07	carrying	11
C4	familiar	G(D)_WiDB	uninformed	0	54.9	carrying	14
C4	familiar	G(D)_WiDB	uninformed	0	58.75	carrying	18
C4	familiar	G(D)_WiDB	uninformed	0	60.88	carrying	26
C4	familiar	G(D)_WiDB	uninformed	0	63.75	carrying	35
C4	familiar	G(D)_WiDB	uninformed	0	66.22	carrying	35
C4	familiar	G(D)_WiDB	uninformed	0	68.43	carrying	36
C4	familiar	G(D)_WiDB	uninformed	0	71	carrying	46
C4	familiar	G(D)_WiDB	uninformed	0	73.12	carrying	46
C4	familiar	G(D)_WiDB	uninformed	0	74.93	carrying	49
C4	familiar	G(D)_WiDB	uninformed	0	79.42	carrying	51
C4	familiar	G(D)_WiDB	uninformed	0	82.47	carrying	61
C4	familiar	G(D)_WiDB	uninformed	0	84.75	carrying	63
C4	familiar	G(D)_WiDB	uninformed	0	88.38	carrying	66
C4	familiar	G(D)_WiG	informed	19	81.53	carrying	59
C4	familiar	G(D)_WiG	informed	19	85.88	carrying	64
C4	familiar	G(D)_WiG	informed	19	88.58	carrying	66
C4	familiar	G(D)_YiG	uninformed	0	85	carrying	38
C4	familiar	G(D)_YiG	uninformed	0	89.05	carrying	66
C4	familiar	G(D)_YiR	informed	72	60.58	carrying	13
C4	familiar	G(D)_YiR	informed	72	63.17	carrying	32
C4	familiar	G(D)_YiR	informed	72	66.1	carrying	34
C4	familiar	G(D)_YiR	informed	72	68.52	carrying	36
C4	familiar	G(D)_YiR	informed	72	71.77	carrying	46
C4	familiar	G(D)_YiR	informed	72	76.97	carrying	46
C4	familiar	G(D)_YiR	informed	72	79.88	carrying	57
C4	familiar	G(D)_YiR	informed	72	87.05	carrying	60
C4	familiar	G(D)_YiR	informed	72	89.33	carrying	68
C4	familiar	G(D)_YiR	informed	72	90.87	carrying	75
C4	familiar	G_W	informed	4	59.55	carrying	11
C4	familiar	G_W	informed	4	71.75	carrying	27
C4	familiar	G_W	informed	4	75.28	carrying	45
C4	familiar	G_W	informed	4	78.05	carrying	51
C4	familiar	G_W	informed	4	81.08	carrying	61
C4	familiar	G_W	informed	4	83.77	carrying	62
C4	familiar	G_W	informed	4	87.05	carrying	64
C4	familiar	G_W	informed	4	89.5	carrying	68
C4	familiar	GG_DBG	uninformed	0	72.12	carrying	35
C4	familiar	GG_DBG	uninformed	0	77.95	carrying	48
C4	familiar	GG_DBG	uninformed	0	80.68	carrying	61
C4	familiar	GG_DBG	uninformed	0	83.85	carrying	61
C4	familiar	GG_DBG	uninformed	0	86.17	carrying	64
C4	familiar	GG_DBG	uninformed	0	89.23	carrying	64
C4	familiar	GG_DBG	uninformed	0	92.12	carrying	75
C4	familiar	GG_DBLB	informed	37	47.22	carrying	4
C4	familiar	GG_DBLB	informed	37	51.22	carrying	5
C4	familiar	GG_DBLB	informed	37	53.13	carrying	11
C4	familiar	GG_DBLB	informed	37	54.73	carrying	14
C4	familiar	GG_DBLB	informed	37	56.47	carrying	18
C4	familiar	GG_DBLB	informed	37	59.37	carrying	18
C4	familiar	GG_DBLB	informed	37	60.72	carrying	27
C4	familiar	GG_DBLB	informed	37	63.13	carrying	35
C4	familiar	GG_DBLB	informed	37	65.08	carrying	35
C4	familiar	GG_DBLB	informed	37	68.32	carrying	35
C4	familiar	GG_DBLB	informed	37	70.48	carrying	46
C4	familiar	GG_DBLB	informed	37	72.52	carrying	46
C4	familiar	GG_DBLB	informed	37	75.17	carrying	49
C4	familiar	GG_DBLB	informed	37	88.38	carrying	51
C4	familiar	GG_DBW	uninformed	0	67.83	carrying	22
C4	familiar	GG_DBW	uninformed	0	72.08	carrying	44
C4	familiar	GG_DBW	uninformed	0	75.32	carrying	48
C4	familiar	GG_DBW	uninformed	0	79	carrying	51
C4	familiar	GG_DBW	uninformed	0	81.52	carrying	61
C4	familiar	GG_DBW	uninformed	0	85.68	carrying	64
C4	familiar	GG_DBW	uninformed	0	88.52	carrying	66
C4	familiar	GG_DBW	uninformed	0	90.55	carrying	74
C4	familiar	GG_GW	uninformed	0	72.82	carrying	34
C4	familiar	GG_GW	uninformed	0	77.23	carrying	49
C4	familiar	GG_GW	uninformed	0	81.4	carrying	58
C4	familiar	GG_GW	uninformed	0	84.42	carrying	63
C4	familiar	GG_GW	uninformed	0	87.23	carrying	66
C4	familiar	GG_GW	uninformed	0	90	carrying	68
C4	familiar	GG_LBDB	informed	36	74.37	carrying	46
C4	familiar	GG_LBDB	informed	36	78.3	carrying	50
C4	familiar	GG_LBDB	informed	36	82.02	carrying	61
C4	familiar	GG_LBDB	informed	36	85.93	carrying	64
C4	familiar	GG_LBY	uninformed	0	88.65	carrying	51
C4	familiar	GG_ODB	uninformed	0	91.22	carrying	76
C4	familiar	GG_PDB	uninformed	0	78.55	carrying	46
C4	familiar	GG_PDB	uninformed	0	79.58	carrying	61
C4	familiar	GG_PDB	uninformed	0	84.53	carrying	61
C4	familiar	GG_PDB	uninformed	0	91.1	carrying	66
C4	familiar	GG_PR	informed	10	40.72	tandem_leading	1
C4	familiar	GG_PR	informed	10	46.27	tandem_leading	5
C4	familiar	GG_PR	informed	10	58.37	carrying	14
C4	familiar	GG_PR	informed	10	64.65	carrying	21
C4	familiar	GG_PR	informed	10	68.23	carrying	34
C4	familiar	GG_PR	informed	10	70.9	carrying	46
C4	familiar	GG_PR	informed	10	75.55	carrying	46
C4	familiar	GG_PR	informed	10	78.3	carrying	50
C4	familiar	GG_PR	informed	10	83.63	carrying	61
C4	familiar	GG_PR	informed	10	86.73	carrying	64
C4	familiar	GG_YLB	uninformed	0	83.75	carrying	49
C4	familiar	GG_YLB	uninformed	0	88.87	carrying	64
C4	familiar	HG_DBO	uninformed	0	88.5	carrying	51
C4	familiar	HG_LBG	uninformed	0	90.28	carrying	63
C4	familiar	HT_GO	uninformed	0	83.1	carrying	NA
C4	familiar	HT_RO	uninformed	0	58.7	carrying	14
C4	familiar	HT_RO	uninformed	0	61.03	carrying	26
C4	familiar	HT_RO	uninformed	0	64.18	carrying	35
C4	familiar	HT_RO	uninformed	0	66.15	carrying	35
C4	familiar	HT_RO	uninformed	0	68.33	carrying	36
C4	familiar	HT_RO	uninformed	0	70.35	carrying	46
C4	familiar	HT_RO	uninformed	0	72.43	carrying	46
C4	familiar	HT_RO	uninformed	0	74.15	carrying	49
C4	familiar	HT_RO	uninformed	0	76.08	carrying	49
C4	familiar	HT_RO	uninformed	0	77.95	carrying	50
C4	familiar	HT_RO	uninformed	0	79.9	carrying	61
C4	familiar	HT_RO	uninformed	0	82.13	carrying	61
C4	familiar	HT_RO	uninformed	0	84.57	carrying	64
C4	familiar	HT_RO	uninformed	0	86.62	carrying	66
C4	familiar	HT_RO	uninformed	0	88.63	carrying	67
C4	familiar	HT_RO	uninformed	0	90.58	carrying	74
C4	familiar	HT_YLB	uninformed	0	89.93	carrying	64
C4	familiar	PG(D)_YWiO	informed	10	89.18	carrying	64
C4	familiar	T_G	uninformed	0	77.53	carrying	53
C4	familiar	T_G	uninformed	0	90.35	carrying	59
C4	familiar	unmarked	uninformed	0	79.63	carrying	61
C4	familiar	unmarked	uninformed	0	84.15	carrying	61
C4	familiar	unmarked	uninformed	0	87.98	carrying	65
C4	familiar	unmarked	uninformed	0	92.02	carrying	70
C4	familiar	unmarked	uninformed	0	92.07	carrying	70
C4	unfamiliar	G(D)_LBiDB	uninformed	0	77.52	carrying	14
C4	unfamiliar	G(D)_LBiDB	uninformed	0	82.67	carrying	21
C4	unfamiliar	G(D)_LBiDB	uninformed	0	87.08	carrying	26
C4	unfamiliar	G(D)_LBiDB	uninformed	0	91.37	carrying	27
C4	unfamiliar	G(D)_WiY	uninformed	0	74.42	carrying	16
C4	unfamiliar	G(D)_WiY	uninformed	0	78.28	carrying	16
C4	unfamiliar	G(D)_WiY	uninformed	0	84.83	carrying	23
C4	unfamiliar	G(D)_WiY	uninformed	0	88.95	carrying	29
C4	unfamiliar	G(D)_WiY	uninformed	0	92.38	carrying	33
C4	unfamiliar	G(D)_YiP	uninformed	0	56.58	tandem_leading	3
C4	unfamiliar	G(D)_YiP	uninformed	0	63.25	carrying	10
C4	unfamiliar	G(D)_YiP	uninformed	0	69.57	carrying	13
C4	unfamiliar	G(D)_YiP	uninformed	0	72.98	carrying	16
C4	unfamiliar	G(D)_YiP	uninformed	0	76.57	carrying	17
C4	unfamiliar	G(D)_YiP	uninformed	0	78.9	carrying	18
C4	unfamiliar	G(D)_YiP	uninformed	0	84.08	carrying	23
C4	unfamiliar	G(D)_YiP	uninformed	0	87.3	carrying	28
C4	unfamiliar	G(D)_YiP	uninformed	0	91.2	carrying	28
C4	unfamiliar	G(D)_YiP	uninformed	0	93.3	carrying	41
C4	unfamiliar	GG_DBP	uninformed	0	71.95	carrying	14
C4	unfamiliar	GG_DBP	uninformed	0	75.53	carrying	19
C4	unfamiliar	GG_DBP	uninformed	0	80.48	carrying	19
C4	unfamiliar	GG_DBP	uninformed	0	83.33	carrying	20
C4	unfamiliar	GG_DBP	uninformed	0	87.23	carrying	27
C4	unfamiliar	GG_DBP	uninformed	0	91.77	carrying	27
C4	unfamiliar	GG_GR	informed	1	42.92	tandem_leading	1
C4	unfamiliar	GG_GR	informed	1	48.37	carrying	5
C4	unfamiliar	GG_GR	informed	1	51.42	carrying	3
C4	unfamiliar	GG_GR	informed	1	55.28	carrying	6
C4	unfamiliar	GG_GR	informed	1	57.17	carrying	5
C4	unfamiliar	GG_GR	informed	1	59.33	carrying	10
C4	unfamiliar	GG_GR	informed	1	61.18	carrying	10
C4	unfamiliar	GG_GR	informed	1	63.88	carrying	10
C4	unfamiliar	GG_GR	informed	1	65.67	carrying	14
C4	unfamiliar	GG_GR	informed	1	67.82	carrying	17
C4	unfamiliar	GG_GR	informed	1	69.82	carrying	17
C4	unfamiliar	GG_GR	informed	1	72.47	carrying	17
C4	unfamiliar	GG_GR	informed	1	75.13	carrying	19
C4	unfamiliar	GG_GR	informed	1	77.85	carrying	19
C4	unfamiliar	GG_GR	informed	1	79.53	carrying	23
C4	unfamiliar	GG_GR	informed	1	81.28	carrying	23
C4	unfamiliar	GG_GR	informed	1	83.05	carrying	23
C4	unfamiliar	GG_GR	informed	1	84.87	carrying	26
C4	unfamiliar	GG_GR	informed	1	87.03	carrying	29
C4	unfamiliar	GG_GR	informed	1	88.78	carrying	29
C4	unfamiliar	GG_GR	informed	1	90.72	carrying	33
C4	unfamiliar	GG_GR	informed	1	93.38	carrying	38
C4	unfamiliar	GG_LBG	informed	14	77.92	carrying	19
C4	unfamiliar	GG_LBG	informed	14	81.95	carrying	23
C4	unfamiliar	GG_LBG	informed	14	86	carrying	23
C4	unfamiliar	GG_LBG	informed	14	88.57	carrying	28
C4	unfamiliar	GG_LBG	informed	14	91.82	carrying	30
C4	unfamiliar	GG_WDB	uninformed	0	75.8	carrying	16
C4	unfamiliar	GG_WDB	uninformed	0	82.15	carrying	18
C4	unfamiliar	GG_WDB	uninformed	0	86.05	carrying	24
C4	unfamiliar	GG_WDB	uninformed	0	88.07	carrying	28
C4	unfamiliar	GG_WDB	uninformed	0	90.3	carrying	29
C4	unfamiliar	GG_WLB	uninformed	0	77.1	carrying	16
C4	unfamiliar	GG_YG	uninformed	0	90.35	carrying	28
C4	unfamiliar	GG_YP	uninformed	0	76.68	carrying	19
C4	unfamiliar	GG_YP	uninformed	0	78.62	carrying	19
C4	unfamiliar	GG_YP	uninformed	0	86.62	carrying	23
C4	unfamiliar	GG_YP	uninformed	0	89.57	carrying	27
C4	unfamiliar	GG_YP	uninformed	0	92.78	carrying	35
C4	unfamiliar	GG_YR	informed	38	75.93	carrying	16
C4	unfamiliar	GG_YR	informed	38	82.62	carrying	18
C4	unfamiliar	GG_YR	informed	38	86.53	carrying	26
C4	unfamiliar	GG_YR	informed	38	90.08	carrying	28
C4	unfamiliar	HG_GG	uninformed	0	43.5	tandem_leading	1
C4	unfamiliar	HG_GG	uninformed	0	52.23	tandem_leading	5
C4	unfamiliar	HG_GG	uninformed	0	59.33	tandem_leading	8
C4	unfamiliar	HG_GG	uninformed	0	65.53	tandem_leading	8
C4	unfamiliar	HG_GG	uninformed	0	71.67	carrying	16
C4	unfamiliar	HG_GG	uninformed	0	76	carrying	19
C4	unfamiliar	HG_GG	uninformed	0	78.52	carrying	19
C4	unfamiliar	HG_GG	uninformed	0	83.43	carrying	23
C4	unfamiliar	HG_GG	uninformed	0	85.5	carrying	27
C4	unfamiliar	HG_GG	uninformed	0	88.17	carrying	27
C4	unfamiliar	HG_GG	uninformed	0	92.03	carrying	29
C4	unfamiliar	HG_GW	uninformed	0	88.2	carrying	14
C4	unfamiliar	HG_GW	uninformed	0	93.08	carrying	29
C4	unfamiliar	HT_GG	uninformed	0	84.02	carrying	23
C4	unfamiliar	HT_GG	uninformed	0	88.5	carrying	28
C4	unfamiliar	HT_LBY	uninformed	0	78.77	carrying	18
C4	unfamiliar	HT_LBY	uninformed	0	84.73	carrying	23
C4	unfamiliar	HT_LBY	uninformed	0	90.03	carrying	29
C4	unfamiliar	HT_RY	uninformed	0	56	tandem_leading	2
C4	unfamiliar	HT_RY	uninformed	0	65.23	carrying	10
C4	unfamiliar	HT_RY	uninformed	0	69.15	carrying	17
C4	unfamiliar	HT_RY	uninformed	0	74	carrying	17
C4	unfamiliar	HT_RY	uninformed	0	76.58	carrying	17
C4	unfamiliar	HT_RY	uninformed	0	78.15	carrying	18
C4	unfamiliar	HT_RY	uninformed	0	81.63	carrying	23
C4	unfamiliar	HT_RY	uninformed	0	82.48	carrying	23
C4	unfamiliar	HT_RY	uninformed	0	86.07	carrying	26
C4	unfamiliar	HT_RY	uninformed	0	89.58	carrying	28
C4	unfamiliar	HT_RY	uninformed	0	93.03	carrying	35
C4	unfamiliar	HT_YY	uninformed	0	84.82	carrying	23
C4	unfamiliar	HT_YY	uninformed	0	89.32	carrying	29
C4	unfamiliar	HT_YY	uninformed	0	91.93	carrying	33
C5	familiar	G(D)_OiR	uninformed	0	113.02	carrying	18
C5	familiar	GG_GR	informed	21	16.55	tandem_leading	1
C5	familiar	GG_GR	informed	21	24.7	tandem_leading	2
C5	familiar	GG_GR	informed	21	32.03	carrying	2
C5	familiar	GG_GR	informed	21	36.48	carrying	3
C5	familiar	GG_GR	informed	21	44.22	carrying	5
C5	familiar	GG_GR	informed	21	55.32	carrying	4
C5	familiar	GG_GR	informed	21	59.3	carrying	12
C5	familiar	GG_GR	informed	21	61.7	carrying	12
C5	familiar	GG_GR	informed	21	65.15	carrying	12
C5	familiar	GG_GR	informed	21	68.35	carrying	18
C5	familiar	GG_GR	informed	21	73.93	carrying	18
C5	familiar	GG_GR	informed	21	77.33	carrying	18
C5	familiar	GG_GR	informed	21	82.42	carrying	22
C5	familiar	GG_GR	informed	21	85.72	carrying	22
C5	familiar	GG_GR	informed	21	88.57	carrying	22
C5	familiar	GG_GR	informed	21	90.57	carrying	22
C5	familiar	GG_GR	informed	21	94.22	carrying	22
C5	familiar	GG_GR	informed	21	96.98	carrying	22
C5	familiar	GG_GR	informed	21	99.08	carrying	22
C5	familiar	GG_GR	informed	21	101.5	carrying	22
C5	familiar	GG_GR	informed	21	103.67	carrying	22
C5	familiar	GG_GR	informed	21	107.62	carrying	22
C5	familiar	GG_GR	informed	21	110.95	carrying	22
C5	familiar	GG_GR	informed	21	113.03	carrying	22
C5	familiar	GG_GR	informed	21	115.75	carrying	22
C5	familiar	GG_OLB	uninformed	0	111.3	carrying	22
C5	familiar	GG_OLB	uninformed	0	111.92	carrying	22
C5	familiar	GG_PG	uninformed	0	116.07	carrying	16
C5	familiar	GG_WR	informed	2	62.58	tandem_leading	6
C5	familiar	GG_YR	informed	3	103.23	carrying	22
C5	familiar	H(D)_LBiW	informed	4	32.03	tandem_leading	2
C5	familiar	H(D)_LBiW	informed	4	40.95	tandem_leading	4
C5	familiar	H(D)_LBiW	informed	4	48.82	tandem_leading	5
C5	familiar	H(D)_LBiW	informed	4	56.22	carrying	8
C5	familiar	H(D)_LBiW	informed	4	60.78	carrying	12
C5	familiar	H(D)_LBiW	informed	4	66.52	carrying	12
C5	familiar	H(D)_LBiW	informed	4	70.07	carrying	15
C5	familiar	H(D)_LBiW	informed	4	72.52	carrying	17
C5	familiar	H(D)_LBiW	informed	4	75.48	carrying	17
C5	familiar	H(D)_LBiW	informed	4	77.9	carrying	18
C5	familiar	H(D)_LBiW	informed	4	84.63	carrying	22
C5	familiar	H(D)_LBiW	informed	4	86.85	carrying	22
C5	familiar	H(D)_LBiW	informed	4	89.2	carrying	22
C5	familiar	H(D)_LBiW	informed	4	91.05	carrying	22
C5	familiar	H(D)_LBiW	informed	4	95.08	carrying	22
C5	familiar	H(D)_LBiW	informed	4	97.17	carrying	22
C5	familiar	H(D)_LBiW	informed	4	100.65	carrying	22
C5	familiar	H(D)_LBiW	informed	4	104.58	carrying	22
C5	familiar	H(D)_LBiW	informed	4	107.08	carrying	22
C5	familiar	H(D)_LBiW	informed	4	109.07	carrying	22
C5	familiar	H(D)_LBiW	informed	4	110.63	carrying	22
C5	familiar	H(D)_LBiW	informed	4	112.55	carrying	22
C5	familiar	H(D)_LBiW	informed	4	114.77	carrying	22
C5	familiar	H(D)_LBiW	informed	4	116.23	carrying	22
C5	familiar	HT_GLB	uninformed	0	80.67	carrying	12
C5	familiar	HT_GLB	uninformed	0	91.05	carrying	12
C5	familiar	HT_GLB	uninformed	0	96.43	carrying	12
C5	familiar	HT_GLB	uninformed	0	100.23	carrying	12
C5	familiar	HT_GLB	uninformed	0	107.3	carrying	12
C5	familiar	HT_GLB	uninformed	0	110.15	carrying	12
C5	familiar	HT_GLB	uninformed	0	112.6	carrying	12
C5	familiar	T(D)_LBiW	uninformed	0	99.32	carrying	17
C5	familiar	T(D)_LBiW	uninformed	0	101.23	carrying	17
C5	familiar	T(D)_LBiW	uninformed	0	108.4	carrying	17
C5	familiar	T(D)_LBiW	uninformed	0	115.18	carrying	17
C5	familiar	T(D)_WiO	uninformed	0	50.98	tandem_leading	5
C5	familiar	T(D)_WiO	uninformed	0	52.1	tandem_leading	5
C5	familiar	T(D)_WiO	uninformed	0	64	tandem_leading	12
C5	familiar	T(D)_WiO	uninformed	0	71.03	carrying	18
C5	familiar	T(D)_WiO	uninformed	0	77.1	carrying	18
C5	familiar	T(D)_WiO	uninformed	0	81.93	carrying	20
C5	familiar	T(D)_WiO	uninformed	0	85.75	carrying	20
C5	familiar	T(D)_WiO	uninformed	0	90.72	carrying	20
C5	familiar	T(D)_WiO	uninformed	0	93.27	carrying	20
C5	familiar	T(D)_WiO	uninformed	0	96.7	carrying	20
C5	familiar	T(D)_WiO	uninformed	0	99.47	carrying	20
C5	familiar	T(D)_WiO	uninformed	0	102.85	carrying	20
C5	familiar	T(D)_WiO	uninformed	0	105.48	carrying	20
C5	familiar	T(D)_WiO	uninformed	0	106.52	carrying	20
C5	familiar	T(D)_WiO	uninformed	0	109.27	carrying	20
C5	familiar	T(D)_WiO	uninformed	0	111.27	carrying	20
C5	familiar	T(D)_WiO	uninformed	0	113.3	carrying	20
C5	familiar	T(D)_WiO	uninformed	0	115.32	carrying	20
C5	familiar	TG_WP	uninformed	0	117.15	carrying	20
C5	familiar	TG_YP	uninformed	0	65.08	carrying	10
C5	familiar	TG_YP	uninformed	0	70.52	carrying	18
C5	familiar	TG_YP	uninformed	0	74.67	carrying	18
C5	familiar	TG_YP	uninformed	0	79.93	carrying	22
C5	familiar	TG_YP	uninformed	0	85.12	carrying	22
C5	familiar	TG_YP	uninformed	0	89	carrying	22
C5	familiar	TG_YP	uninformed	0	92.3	carrying	22
C5	familiar	TG_YP	uninformed	0	96.82	carrying	22
C5	familiar	TG_YP	uninformed	0	102.27	carrying	22
C5	familiar	TG_YP	uninformed	0	109.63	carrying	22
C5	familiar	TG_YP	uninformed	0	112.93	carrying	22
C5	familiar	TG_YP	uninformed	0	115.07	carrying	22
C5	familiar	TG_YP	uninformed	0	117.17	carrying	22
C5	unfamiliar	G(D)_GiR	uninformed	0	91.5	tandem_leading	6
C5	unfamiliar	G(D)_GiR	uninformed	0	98.97	tandem_leading	8
C5	unfamiliar	G(D)_GiR	uninformed	0	116.12	carrying	16
C5	unfamiliar	G(D)_GiR	uninformed	0	131.68	carrying	31
C5	unfamiliar	G(D)_GiR	uninformed	0	137.17	carrying	33
C5	unfamiliar	G(D)_GiW	informed	1	147.68	carrying	41
C5	unfamiliar	G(D)_RiW	uninformed	0	131.15	carrying	31
C5	unfamiliar	G(D)_RiW	uninformed	0	135.53	carrying	32
C5	unfamiliar	G(D)_WiY	uninformed	0	80.48	tandem_leading	5
C5	unfamiliar	G(D)_WiY	uninformed	0	97.9	tandem_leading	6
C5	unfamiliar	G(D)_WiY	uninformed	0	127.37	carrying	31
C5	unfamiliar	G(D)_WiY	uninformed	0	134.55	carrying	31
C5	unfamiliar	G(D)_YiG	uninformed	0	120.72	carrying	21
C5	unfamiliar	G(D)_YiG	uninformed	0	128.62	carrying	30
C5	unfamiliar	G(D)_YiG	uninformed	0	132.42	carrying	30
C5	unfamiliar	G(D)_YiG	uninformed	0	140.47	carrying	32
C5	unfamiliar	G(D)_YiW	uninformed	0	64.42	tandem_leading	3
C5	unfamiliar	G(D)_YiW	uninformed	0	78.58	tandem_leading	5
C5	unfamiliar	G(D)_YiW	uninformed	0	86.02	tandem_leading	6
C5	unfamiliar	G(D)_YiW	uninformed	0	103.1	tandem_leading	8
C5	unfamiliar	G(D)_YiW	uninformed	0	109.23	carrying	16
C5	unfamiliar	G(D)_YiW	uninformed	0	113.22	carrying	16
C5	unfamiliar	G(D)_YiW	uninformed	0	115.97	carrying	16
C5	unfamiliar	G(D)_YiW	uninformed	0	119.35	carrying	19
C5	unfamiliar	G(D)_YiW	uninformed	0	121.9	carrying	26
C5	unfamiliar	G(D)_YiW	uninformed	0	124.75	carrying	31
C5	unfamiliar	G(D)_YiW	uninformed	0	132.5	carrying	31
C5	unfamiliar	G(D)_YiW	uninformed	0	135.65	carrying	32
C5	unfamiliar	GG_DBR	uninformed	0	93.55	tandem_leading	6
C5	unfamiliar	GG_DBR	uninformed	0	115.1	carrying	12
C5	unfamiliar	GG_DBR	uninformed	0	118.87	carrying	16
C5	unfamiliar	GG_DBR	uninformed	0	121.8	carrying	26
C5	unfamiliar	GG_DBR	uninformed	0	124.33	carrying	31
C5	unfamiliar	GG_DBR	uninformed	0	127.8	carrying	31
C5	unfamiliar	GG_DBR	uninformed	0	129.9	carrying	31
C5	unfamiliar	GG_DBR	uninformed	0	136.23	carrying	31
C5	unfamiliar	GG_DBR	uninformed	0	143.35	carrying	40
C5	unfamiliar	GG_GG	uninformed	0	121.18	carrying	29
C5	unfamiliar	GG_GG	uninformed	0	124.72	carrying	31
C5	unfamiliar	GG_GG	uninformed	0	126.9	carrying	31
C5	unfamiliar	GG_GG	uninformed	0	134.22	carrying	31
C5	unfamiliar	GG_WO	uninformed	0	108.37	carrying	9
C5	unfamiliar	GG_WO	uninformed	0	112.85	carrying	12
C5	unfamiliar	GG_WO	uninformed	0	114.87	carrying	16
C5	unfamiliar	GG_WO	uninformed	0	117.17	carrying	21
C5	unfamiliar	GG_WO	uninformed	0	119.4	carrying	22
C5	unfamiliar	GG_WO	uninformed	0	124.63	carrying	31
C5	unfamiliar	GG_WO	uninformed	0	127.67	carrying	31
C5	unfamiliar	GG_WO	uninformed	0	130.1	carrying	31
C5	unfamiliar	GG_WO	uninformed	0	132.15	carrying	31
C5	unfamiliar	GG_WO	uninformed	0	135	carrying	33
C5	unfamiliar	GG_WO	uninformed	0	139.82	carrying	36
C5	unfamiliar	HT_GW	uninformed	0	127.13	carrying	30
C5	unfamiliar	HT_GW	uninformed	0	130.9	carrying	30
C5	unfamiliar	HT_GW	uninformed	0	133.8	carrying	32
C5	unfamiliar	HT_LBLB	uninformed	0	136.42	carrying	30
C5	unfamiliar	HT_LBLB	uninformed	0	140.58	carrying	40
C5	unfamiliar	HT_OR	uninformed	0	89.15	tandem_leading	6
C5	unfamiliar	HT_OR	uninformed	0	101.52	carrying	8
C5	unfamiliar	HT_OR	uninformed	0	111.55	carrying	11
C5	unfamiliar	HT_OR	uninformed	0	116.53	carrying	14
C5	unfamiliar	HT_OR	uninformed	0	120.17	carrying	21
C5	unfamiliar	HT_OR	uninformed	0	124.6	carrying	29
C5	unfamiliar	HT_OR	uninformed	0	128.58	carrying	29
C5	unfamiliar	HT_OR	uninformed	0	132.3	carrying	30
C5	unfamiliar	HT_OR	uninformed	0	136.32	carrying	32
C5	unfamiliar	HT_RR	uninformed	0	129.4	carrying	31
C5	unfamiliar	HT_RR	uninformed	0	135.12	carrying	31
C5	unfamiliar	HT_YR	uninformed	0	117.78	carrying	14
C5	unfamiliar	HT_YR	uninformed	0	122.12	carrying	22
C5	unfamiliar	HT_YR	uninformed	0	126.47	carrying	30
C5	unfamiliar	HT_YR	uninformed	0	129.57	carrying	30
C5	unfamiliar	HT_YR	uninformed	0	132.68	carrying	31
C5	unfamiliar	HT_YR	uninformed	0	135.72	carrying	32
C5	unfamiliar	TG_YY	informed	2	60.02	tandem_leading	2
C5	unfamiliar	TG_YY	informed	2	68.65	tandem_leading	4
C5	unfamiliar	TG_YY	informed	2	78.3	tandem_leading	5
C5	unfamiliar	TG_YY	informed	2	88.7	tandem_leading	6
C5	unfamiliar	TG_YY	informed	2	98.17	carrying	8
C5	unfamiliar	TG_YY	informed	2	102.95	carrying	10
C5	unfamiliar	TG_YY	informed	2	106.53	carrying	16
C5	unfamiliar	TG_YY	informed	2	109.7	carrying	16
C5	unfamiliar	TG_YY	informed	2	112.98	carrying	16
C5	unfamiliar	TG_YY	informed	2	116.52	carrying	16
C5	unfamiliar	TG_YY	informed	2	119.35	carrying	21
C5	unfamiliar	TG_YY	informed	2	121.35	carrying	26
C5	unfamiliar	TG_YY	informed	2	123.47	carrying	31
C5	unfamiliar	TG_YY	informed	2	126.15	carrying	31
C5	unfamiliar	TG_YY	informed	2	128.18	carrying	31
C5	unfamiliar	TG_YY	informed	2	131.7	carrying	31
C5	unfamiliar	TG_YY	informed	2	134.32	carrying	33
C5	unfamiliar	TPG_RRR	uninformed	0	116.63	carrying	10
C5	unfamiliar	TPG_RRR	uninformed	0	120.92	carrying	21
C5	unfamiliar	TPG_RRR	uninformed	0	124.8	carrying	31
C5	unfamiliar	TPG_RRR	uninformed	0	128.23	carrying	31
C5	unfamiliar	TPG_RRR	uninformed	0	131.12	carrying	31
C5	unfamiliar	TPG_RRR	uninformed	0	133.83	carrying	32
C5	unfamiliar	TPG_RRR	uninformed	0	136.35	carrying	35
C5	unfamiliar	unmarked	uninformed	0	133.38	carrying	31
C6	familiar	G(D)_GiLB	uninformed	0	77.15	tandem_leading	2
C6	familiar	G(D)_GiLB	uninformed	0	89.32	tandem_leading	4
C6	familiar	G(D)_GiLB	uninformed	0	99.23	carrying	9
C6	familiar	G(D)_GiLB	uninformed	0	106.1	carrying	9
C6	familiar	G(D)_GiLB	uninformed	0	110.53	carrying	10
C6	familiar	G(D)_GiLB	uninformed	0	113.88	carrying	10
C6	familiar	G(D)_GiLB	uninformed	0	117.22	carrying	14
C6	familiar	G(D)_GiLB	uninformed	0	120.92	carrying	18
C6	familiar	G(D)_GiLB	uninformed	0	124.37	carrying	22
C6	familiar	G(D)_GiLB	uninformed	0	126.95	carrying	25
C6	familiar	G(D)_GiLB	uninformed	0	129.37	carrying	28
C6	familiar	G(D)_GiLB	uninformed	0	132.27	carrying	29
C6	familiar	G(D)_GiLB	uninformed	0	136.88	carrying	36
C6	familiar	G(D)_GiLB	uninformed	0	139.28	carrying	36
C6	familiar	G(D)_GiLB	uninformed	0	141.97	carrying	36
C6	familiar	G(D)_LBiDB	uninformed	0	113.67	carrying	13
C6	familiar	G(D)_LBiG	informed	3	108.93	carrying	11
C6	familiar	G(D)_LBiG	informed	3	114.77	carrying	11
C6	familiar	G(D)_LBiG	informed	3	126.53	carrying	16
C6	familiar	G(D)_LBiG	informed	3	132.07	carrying	28
C6	familiar	G(D)_LBiG	informed	3	137.62	carrying	32
C6	familiar	G(D)_LBiG	informed	3	141.72	carrying	34
C6	familiar	G(D)_OiY	uninformed	0	138.72	carrying	28
C6	familiar	G(D)_YiLB	informed	16	130.08	carrying	24
C6	familiar	G(D)_YiLB	informed	16	136.4	carrying	30
C6	familiar	G_DB	uninformed	0	119.52	carrying	11
C6	familiar	G_DB	uninformed	0	129.72	carrying	23
C6	familiar	G_DB	uninformed	0	135.4	carrying	30
C6	familiar	G_DB	uninformed	0	139.85	carrying	35
C6	familiar	G_G	uninformed	0	110.92	carrying	11
C6	familiar	G_G	uninformed	0	116.77	carrying	12
C6	familiar	G_G	uninformed	0	121.03	carrying	18
C6	familiar	G_G	uninformed	0	130.43	carrying	28
C6	familiar	G_G	uninformed	0	134.75	carrying	30
C6	familiar	G_G	uninformed	0	138.53	carrying	36
C6	familiar	G_G	uninformed	0	142.03	carrying	37
C6	familiar	GG_2RY	uninformed	0	97.25	carrying	11
C6	familiar	GG_2RY	uninformed	0	102.05	carrying	12
C6	familiar	GG_2RY	uninformed	0	107.38	carrying	12
C6	familiar	GG_2RY	uninformed	0	111.75	carrying	12
C6	familiar	GG_2RY	uninformed	0	114.83	carrying	13
C6	familiar	GG_2RY	uninformed	0	117.92	carrying	16
C6	familiar	GG_2RY	uninformed	0	122.12	carrying	19
C6	familiar	GG_2RY	uninformed	0	127.2	carrying	22
C6	familiar	GG_2RY	uninformed	0	131.55	carrying	27
C6	familiar	GG_2RY	uninformed	0	134.5	carrying	32
C6	familiar	GG_2RY	uninformed	0	139.93	carrying	36
C6	familiar	GG_GDB	uninformed	0	129.08	carrying	24
C6	familiar	GG_GDB	uninformed	0	134.2	carrying	27
C6	familiar	GG_GDB	uninformed	0	140.93	carrying	36
C6	familiar	GG_GLB	informed	27	82.47	tandem_leading	4
C6	familiar	GG_GLB	informed	27	96.3	tandem_leading	12
C6	familiar	GG_GLB	informed	27	107.37	carrying	12
C6	familiar	GG_GLB	informed	27	111.67	carrying	12
C6	familiar	GG_GLB	informed	27	116.42	carrying	13
C6	familiar	GG_GLB	informed	27	119.72	carrying	18
C6	familiar	GG_GLB	informed	27	126.02	carrying	23
C6	familiar	GG_GLB	informed	27	130.87	carrying	27
C6	familiar	GG_GLB	informed	27	135.72	carrying	29
C6	familiar	GG_GLB	informed	27	140.08	carrying	35
C6	familiar	GG_GO	uninformed	0	125.88	carrying	19
C6	familiar	GG_GO	uninformed	0	136.38	carrying	28
C6	familiar	GG_GO	uninformed	0	139.95	carrying	35
C6	familiar	GG_RDB	uninformed	0	118.62	carrying	17
C6	familiar	GG_RDB	uninformed	0	128.75	carrying	21
C6	familiar	GG_RDB	uninformed	0	134.7	carrying	27
C6	familiar	GG_RDB	uninformed	0	147.02	carrying	36
C6	familiar	GG_RY	uninformed	0	96.62	tandem_leading	2
C6	familiar	GG_RY	uninformed	0	128.1	carrying	24
C6	familiar	GG_RY	uninformed	0	136.12	carrying	25
C6	familiar	GG_YLB	uninformed	0	129.55	carrying	11
C6	familiar	GG_YLB	uninformed	0	140	carrying	30
C6	familiar	GG_YW	informed	25	72.15	tandem_leading	2
C6	familiar	GG_YW	informed	25	79.35	tandem_leading	5
C6	familiar	GG_YW	informed	25	89.05	tandem_leading	4
C6	familiar	GG_YW	informed	25	99.85	carrying	11
C6	familiar	GG_YW	informed	25	115.15	carrying	11
C6	familiar	GG_YW	informed	25	120.72	carrying	16
C6	familiar	GG_YW	informed	25	125.23	carrying	24
C6	familiar	GG_YW	informed	25	127.47	carrying	28
C6	familiar	GG_YW	informed	25	131.2	carrying	28
C6	familiar	GG_YW	informed	25	134.18	carrying	29
C6	familiar	GG_YW	informed	25	137.47	carrying	36
C6	familiar	GG_YW	informed	25	139.95	carrying	36
C6	familiar	GG_YW	informed	25	141.9	carrying	37
C6	familiar	HG_GLB	uninformed	0	138.73	carrying	32
C6	familiar	HT_GP	uninformed	0	107.48	carrying	12
C6	familiar	HT_GP	uninformed	0	109.27	carrying	12
C6	familiar	HT_GP	uninformed	0	115.15	carrying	12
C6	familiar	HT_GP	uninformed	0	119.33	carrying	16
C6	familiar	HT_GP	uninformed	0	125.25	carrying	22
C6	familiar	HT_GP	uninformed	0	132.93	carrying	28
C6	familiar	HT_GP	uninformed	0	139.08	carrying	31
C6	familiar	HT_RG	uninformed	0	134.18	carrying	17
C6	familiar	TT_WR	uninformed	0	114.2	carrying	12
C6	familiar	TT_WR	uninformed	0	124.45	carrying	14
C6	familiar	TT_WR	uninformed	0	131.53	carrying	25
C6	familiar	TT_WR	uninformed	0	135.45	carrying	32
C6	familiar	TT_WR	uninformed	0	142.22	carrying	35
C6	unfamiliar	G(D)_DBiW	uninformed	0	112.32	carrying	6
C6	unfamiliar	G(D)_DBiW	uninformed	0	130.63	carrying	17
C6	unfamiliar	G(D)_DBiW	uninformed	0	143.87	carrying	22
C6	unfamiliar	G(D)_GiR	uninformed	0	138.47	carrying	38
C6	unfamiliar	G(D)_GiR	uninformed	0	145.28	carrying	38
C6	unfamiliar	G(D)_GiR	uninformed	0	150.33	carrying	38
C6	unfamiliar	G(D)_PiDB	uninformed	0	118.72	carrying	14
C6	unfamiliar	G(D)_PiDB	uninformed	0	134.75	carrying	18
C6	unfamiliar	G(D)_PiDB	uninformed	0	141.35	carrying	31
C6	unfamiliar	G(D)_PiR	uninformed	0	131.57	carrying	23
C6	unfamiliar	G(D)_PiR	uninformed	0	142.47	carrying	23
C6	unfamiliar	G(D)_PiR	uninformed	0	144.38	carrying	34
C6	unfamiliar	G(D)_PiR	uninformed	0	148.35	carrying	34
C6	unfamiliar	G(D)_PiR	uninformed	0	177.93	carrying	34
C6	unfamiliar	G(D)_PiR	uninformed	0	180.92	carrying	34
C6	unfamiliar	G(D)_PiR	uninformed	0	189.08	carrying	34
C6	unfamiliar	G(D)_RiDB	uninformed	0	152.18	carrying	23
C6	unfamiliar	G(D)_RiO	uninformed	0	75.9	tandem_leading	1
C6	unfamiliar	G(D)_RiO	uninformed	0	92.28	tandem_leading	6
C6	unfamiliar	G(D)_RiO	uninformed	0	101.9	carrying	6
C6	unfamiliar	G(D)_RiO	uninformed	0	107.33	carrying	4
C6	unfamiliar	G(D)_RiO	uninformed	0	111.9	carrying	12
C6	unfamiliar	G(D)_RiO	uninformed	0	115.58	carrying	17
C6	unfamiliar	G(D)_RiO	uninformed	0	120.12	carrying	17
C6	unfamiliar	G(D)_RiO	uninformed	0	124.75	carrying	19
C6	unfamiliar	G(D)_RiO	uninformed	0	128.63	carrying	23
C6	unfamiliar	G(D)_RiO	uninformed	0	132.82	carrying	23
C6	unfamiliar	G(D)_RiO	uninformed	0	136.13	carrying	23
C6	unfamiliar	G(D)_RiO	uninformed	0	146.48	carrying	30
C6	unfamiliar	G(D)_YiW	uninformed	0	84.17	tandem_leading	1
C6	unfamiliar	G(D)_YiW	uninformed	0	116.95	carrying	11
C6	unfamiliar	G(D)_YiW	uninformed	0	124.57	carrying	18
C6	unfamiliar	G(D)_YiW	uninformed	0	129	carrying	23
C6	unfamiliar	G(D)_YiW	uninformed	0	134.37	carrying	23
C6	unfamiliar	G(D)_YiW	uninformed	0	139.45	carrying	27
C6	unfamiliar	G(D)_YiW	uninformed	0	184.02	carrying	31
C6	unfamiliar	GG_DBO	informed	16	54.08	tandem_leading	1
C6	unfamiliar	GG_DBO	informed	16	73.22	tandem_leading	4
C6	unfamiliar	GG_DBO	informed	16	84.8	tandem_leading	4
C6	unfamiliar	GG_DBO	informed	16	111.85	carrying	6
C6	unfamiliar	GG_DBO	informed	16	117.27	carrying	17
C6	unfamiliar	GG_DBO	informed	16	122.75	carrying	18
C6	unfamiliar	GG_DBO	informed	16	137.55	carrying	20
C6	unfamiliar	GG_DBO	informed	16	137.68	carrying	30
C6	unfamiliar	GG_DBO	informed	16	138.57	carrying	30
C6	unfamiliar	GG_DBO	informed	16	140.28	carrying	30
C6	unfamiliar	GG_DBO	informed	16	147.72	carrying	30
C6	unfamiliar	GG_DBY	uninformed	0	150.5	carrying	31
C6	unfamiliar	GG_LBDB	informed	48	90.75	carrying	6
C6	unfamiliar	GG_LBDB	informed	48	100.32	carrying	6
C6	unfamiliar	GG_LBDB	informed	48	110.23	carrying	5
C6	unfamiliar	GG_LBDB	informed	48	121.45	carrying	17
C6	unfamiliar	GG_LBDB	informed	48	126.05	carrying	17
C6	unfamiliar	GG_LBDB	informed	48	131.97	carrying	21
C6	unfamiliar	GG_LBDB	informed	48	135.95	carrying	24
C6	unfamiliar	GG_LBDB	informed	48	140.1	carrying	30
C6	unfamiliar	GG_LBDB	informed	48	142.77	carrying	31
C6	unfamiliar	GG_LBDB	informed	48	143.8	carrying	33
C6	unfamiliar	GG_LBY	uninformed	0	38.73	tandem_leading	1
C6	unfamiliar	GG_LBY	uninformed	0	52.55	tandem_leading	2
C6	unfamiliar	GG_LBY	uninformed	0	58.33	tandem_leading	2
C6	unfamiliar	GG_LBY	uninformed	0	71.73	tandem_leading	2
C6	unfamiliar	GG_LBY	uninformed	0	88.93	tandem_leading	1
C6	unfamiliar	GG_LBY	uninformed	0	97	tandem_leading	2
C6	unfamiliar	GG_LBY	uninformed	0	106.97	carrying	7
C6	unfamiliar	GG_LBY	uninformed	0	113.4	carrying	12
C6	unfamiliar	GG_LBY	uninformed	0	116.05	carrying	17
C6	unfamiliar	GG_LBY	uninformed	0	119.48	carrying	17
C6	unfamiliar	GG_LBY	uninformed	0	123.53	carrying	19
C6	unfamiliar	GG_LBY	uninformed	0	127.42	carrying	20
C6	unfamiliar	GG_LBY	uninformed	0	131.12	carrying	22
C6	unfamiliar	GG_LBY	uninformed	0	135.57	carrying	23
C6	unfamiliar	GG_LBY	uninformed	0	145.48	carrying	31
C6	unfamiliar	GG_LBY	uninformed	0	148.33	carrying	32
C6	unfamiliar	GG_LBY	uninformed	0	184.33	carrying	32
C6	unfamiliar	GG_PW	uninformed	0	120.92	carrying	11
C6	unfamiliar	GG_PW	uninformed	0	128.92	carrying	16
C6	unfamiliar	GG_PW	uninformed	0	135.48	carrying	22
C6	unfamiliar	GG_PW	uninformed	0	144.57	carrying	31
C6	unfamiliar	GG_PW	uninformed	0	147.85	carrying	32
C6	unfamiliar	GG_WG	uninformed	0	118.75	carrying	11
C6	unfamiliar	GG_WG	uninformed	0	126.17	carrying	18
C6	unfamiliar	GG_WG	uninformed	0	130.75	carrying	21
C6	unfamiliar	GG_WG	uninformed	0	134.13	carrying	23
C6	unfamiliar	GG_WG	uninformed	0	139	carrying	27
C6	unfamiliar	GG_WG	uninformed	0	142.7	carrying	30
C6	unfamiliar	GG_WG	uninformed	0	147.8	carrying	33
C6	unfamiliar	GG_WP	uninformed	0	124.75	carrying	12
C6	unfamiliar	GG_WP	uninformed	0	132.02	carrying	23
C6	unfamiliar	GG_WP	uninformed	0	146.77	carrying	24
C6	unfamiliar	GG_WP	uninformed	0	167.07	carrying	31
C6	unfamiliar	GG+O	uninformed	0	157	carrying	NA
C6	unfamiliar	GG+R	uninformed	0	157.35	carrying	NA
C6	unfamiliar	GLB+R	uninformed	0	202.93	carrying	NA
C6	unfamiliar	GR+G	uninformed	0	149.03	carrying	NA
C6	unfamiliar	GW+R	uninformed	0	150.27	carrying	NA
C6	unfamiliar	HT_GW	uninformed	0	126.42	carrying	14
C6	unfamiliar	HT_GW	uninformed	0	135.73	carrying	21
C6	unfamiliar	HT_GW	uninformed	0	142.17	carrying	31
C6	unfamiliar	HT_PR	uninformed	0	126.67	carrying	23
C6	unfamiliar	HT_RP	uninformed	0	191.3	carrying	17
C6	unfamiliar	HT_WG	uninformed	0	105.63	tandem_leading	12
C6	unfamiliar	HT_WG	uninformed	0	124.92	carrying	12
C6	unfamiliar	HT_WG	uninformed	0	134.97	carrying	23
C6	unfamiliar	HT_WW	uninformed	0	134.02	carrying	19
C6	unfamiliar	HT_WW	uninformed	0	152	carrying	26
C6	unfamiliar	HT_YDB	uninformed	0	138.32	carrying	18
C6	unfamiliar	HT_YY	uninformed	0	134.53	carrying	20
C6	unfamiliar	HT_YY	uninformed	0	144.25	carrying	28
C6	unfamiliar	HYTLB	uninformed	0	150.72	carrying	NA
C6	unfamiliar	PGG_GDBG	uninformed	0	99.52	carrying	8
C6	unfamiliar	PGG_GDBG	uninformed	0	107.02	carrying	8
C6	unfamiliar	PGG_GDBG	uninformed	0	117.4	carrying	12
C6	unfamiliar	PGG_GDBG	uninformed	0	125.03	carrying	14
C6	unfamiliar	PGG_GDBG	uninformed	0	129.45	carrying	23
C6	unfamiliar	PGG_GDBG	uninformed	0	132.5	carrying	23
C6	unfamiliar	PGG_GDBG	uninformed	0	136.78	carrying	24
C6	unfamiliar	PGG_GDBG	uninformed	0	140.92	carrying	29
C6	unfamiliar	PGG_GDBG	uninformed	0	147.87	carrying	34
C6	unfamiliar	TPG_YYY	uninformed	0	127.47	carrying	7
C6	unfamiliar	TPG_YYY	uninformed	0	152.8	carrying	22
C6	unfamiliar	TY	uninformed	0	146.12	carrying	NA
C7	familiar	G(D)_LBiR	uninformed	0	63.97	carrying	38
C7	familiar	G(D)_OiDB	uninformed	0	39.28	carrying	27
C7	familiar	G(D)_OiDB	uninformed	0	46.37	carrying	35
C7	familiar	G(D)_OiDB	uninformed	0	53.25	carrying	36
C7	familiar	G(D)_OiDB	uninformed	0	57.67	carrying	38
C7	familiar	G(D)_OiDB	uninformed	0	60.68	carrying	38
C7	familiar	G(D)_OiDB	uninformed	0	63.63	carrying	38
C7	familiar	G(D)_OiG	uninformed	0	28.72	carrying	12
C7	familiar	G(D)_OiG	uninformed	0	41.4	carrying	24
C7	familiar	G(D)_OiG	uninformed	0	45.27	carrying	34
C7	familiar	G(D)_OiG	uninformed	0	50.08	carrying	35
C7	familiar	G(D)_OiG	uninformed	0	53.47	carrying	35
C7	familiar	G(D)_OiG	uninformed	0	56.07	carrying	38
C7	familiar	G(D)_OiG	uninformed	0	61.25	carrying	38
C7	familiar	G(D)_OiG	uninformed	0	64.32	carrying	38
C7	familiar	G(D)_OiY	uninformed	0	53.83	carrying	35
C7	familiar	G(D)_RiLB	informed	5	58.18	carrying	38
C7	familiar	G(D)_RiW	informed	60	20.97	carrying	11
C7	familiar	G(D)_RiW	informed	60	27	carrying	12
C7	familiar	G(D)_RiW	informed	60	32.65	carrying	22
C7	familiar	G(D)_RiW	informed	60	36.17	carrying	27
C7	familiar	G(D)_RiW	informed	60	38.38	carrying	27
C7	familiar	G(D)_RiW	informed	60	41.75	carrying	35
C7	familiar	G(D)_RiW	informed	60	46.3	carrying	35
C7	familiar	G(D)_RiW	informed	60	51.98	carrying	36
C7	familiar	G(D)_RiW	informed	60	55.18	carrying	36
C7	familiar	G(D)_RiW	informed	60	60.25	carrying	36
C7	familiar	G(D)_RiW	informed	60	64.75	carrying	36
C7	familiar	G(D)_WiLB	informed	67	50.75	carrying	34
C7	familiar	G(D)_WiLB	informed	67	54.17	carrying	35
C7	familiar	G(D)_WiLB	informed	67	57.55	carrying	35
C7	familiar	G(D)_WiLB	informed	67	60.95	carrying	35
C7	familiar	G(D)_WiLB	informed	67	64.4	carrying	35
C7	familiar	G(D)_YiR	informed	77	30.85	carrying	23
C7	familiar	G(D)_YiR	informed	77	34.38	carrying	27
C7	familiar	G(D)_YiR	informed	77	36.52	carrying	27
C7	familiar	G(D)_YiR	informed	77	41.18	carrying	27
C7	familiar	G(D)_YiR	informed	77	43.75	carrying	34
C7	familiar	G(D)_YiR	informed	77	45.58	carrying	34
C7	familiar	G(D)_YiR	informed	77	47.78	carrying	35
C7	familiar	G(D)_YiR	informed	77	50.97	carrying	35
C7	familiar	G(D)_YiR	informed	77	53.35	carrying	35
C7	familiar	G(D)_YiR	informed	77	55.77	carrying	38
C7	familiar	G(D)_YiR	informed	77	57.77	carrying	38
C7	familiar	G(D)_YiR	informed	77	60.58	carrying	38
C7	familiar	G(D)_YiR	informed	77	64.62	carrying	38
C7	familiar	GG_OR	uninformed	0	52.37	carrying	35
C7	familiar	GG_OR	uninformed	0	56.8	carrying	36
C7	familiar	GG_OR	uninformed	0	60.73	carrying	36
C7	familiar	GG_OR	uninformed	0	63.18	carrying	36
C7	familiar	GG_OR	uninformed	0	64.62	carrying	36
C7	familiar	GG_RDB	informed	6	63.72	carrying	37
C7	familiar	GG_RLB	uninformed	0	62.8	carrying	25
C7	familiar	GG_RW	uninformed	0	56.57	carrying	37
C7	familiar	GG_RW	uninformed	0	64.9	carrying	37
C7	familiar	GG_WLB	uninformed	0	50.65	carrying	35
C7	familiar	GG_WLB	uninformed	0	52.63	carrying	35
C7	familiar	GG_WLB	uninformed	0	55.52	carrying	37
C7	familiar	GG_WLB	uninformed	0	57.25	carrying	37
C7	familiar	GG_WLB	uninformed	0	59.45	carrying	37
C7	familiar	GG_WLB	uninformed	0	62.13	carrying	37
C7	familiar	GG_WLB	uninformed	0	63.45	carrying	37
C7	familiar	GG_WLB	uninformed	0	65.42	carrying	37
C7	familiar	GG_WW	informed	64	53.55	carrying	37
C7	familiar	GG_WW	informed	64	56.67	carrying	38
C7	familiar	GG_WW	informed	64	64.62	carrying	38
C7	familiar	HT_GP	uninformed	0	49.15	carrying	35
C7	familiar	HT_GP	uninformed	0	55.17	carrying	35
C7	familiar	HT_GP	uninformed	0	60.22	carrying	35
C7	familiar	HT_RW	uninformed	0	43.58	carrying	34
C7	familiar	HT_RW	uninformed	0	44.9	carrying	34
C7	familiar	HT_RW	uninformed	0	48.57	carrying	35
C7	familiar	HT_RW	uninformed	0	53.67	carrying	35
C7	familiar	HT_RW	uninformed	0	59.17	carrying	38
C7	familiar	HT_RW	uninformed	0	62.4	carrying	38
C7	familiar	HT_RW	uninformed	0	64.03	carrying	38
C7	familiar	HT_WG	informed	5	55.78	carrying	36
C7	familiar	HT_WG	informed	5	60.13	carrying	36
C7	familiar	HT_YP	uninformed	0	62.12	carrying	37
C7	familiar	HT_YW	informed	29	25	carrying	11
C7	familiar	HT_YW	informed	29	31.43	carrying	21
C7	familiar	HT_YW	informed	29	34.03	carrying	27
C7	familiar	HT_YW	informed	29	37.55	carrying	27
C7	familiar	HT_YW	informed	29	40.23	carrying	30
C7	familiar	HT_YW	informed	29	42.72	carrying	31
C7	familiar	HT_YW	informed	29	45.02	carrying	31
C7	familiar	HT_YW	informed	29	51.48	carrying	35
C7	familiar	HT_YW	informed	29	54.78	carrying	36
C7	familiar	HT_YW	informed	29	57.32	carrying	36
C7	familiar	HT_YW	informed	29	59.5	carrying	36
C7	familiar	HT_YW	informed	29	62.03	carrying	36
C7	familiar	HTT_DBWLB	informed	49	34.63	carrying	26
C7	familiar	HTT_DBWLB	informed	49	47.32	carrying	26
C7	familiar	HTT_DBWLB	informed	49	52.72	carrying	37
C7	familiar	HTTG_OOLBLB	informed	31	17.58	tandem_leading	5
C7	familiar	HTTG_OOLBLB	informed	31	21.63	tandem_leading	11
C7	familiar	HTTG_OOLBLB	informed	31	29.73	carrying	21
C7	familiar	HTTG_OOLBLB	informed	31	32.88	carrying	26
C7	familiar	HTTG_OOLBLB	informed	31	35.42	carrying	27
C7	familiar	HTTG_OOLBLB	informed	31	38.22	carrying	27
C7	familiar	HTTG_OOLBLB	informed	31	41.33	carrying	32
C7	familiar	HTTG_OOLBLB	informed	31	43.5	carrying	34
C7	familiar	HTTG_OOLBLB	informed	31	45.9	carrying	34
C7	familiar	HTTG_OOLBLB	informed	31	48.42	carrying	34
C7	familiar	HTTG_OOLBLB	informed	31	51.37	carrying	34
C7	familiar	HTTG_OOLBLB	informed	31	53.82	carrying	34
C7	familiar	HTTG_OOLBLB	informed	31	56.22	carrying	38
C7	familiar	HTTG_OOLBLB	informed	31	58.03	carrying	38
C7	familiar	HTTG_OOLBLB	informed	31	61.22	carrying	38
C7	familiar	HTTG_OOLBLB	informed	31	63.08	carrying	38
C7	familiar	P_R	informed	47	21.47	carrying	11
C7	familiar	P_R	informed	47	39.37	carrying	12
C7	familiar	P_R	informed	47	40.57	carrying	34
C7	familiar	P_R	informed	47	42.55	carrying	34
C7	familiar	P_R	informed	47	49.25	carrying	34
C7	familiar	P_R	informed	47	55.25	carrying	34
C7	familiar	P_R	informed	47	57.75	carrying	34
C7	familiar	P_R	informed	47	60.55	carrying	34
C7	familiar	P_R	informed	47	64.75	carrying	34
C7	familiar	PGG_OODB	informed	22	13.42	carrying	6
C7	familiar	PGG_OODB	informed	22	17.23	carrying	7
C7	familiar	PGG_OODB	informed	22	19.67	carrying	11
C7	familiar	PGG_OODB	informed	22	22.63	carrying	11
C7	familiar	PGG_OODB	informed	22	25.45	carrying	14
C7	familiar	PGG_OODB	informed	22	28.53	carrying	22
C7	familiar	PGG_OODB	informed	22	31.77	carrying	23
C7	familiar	PGG_OODB	informed	22	35.03	carrying	27
C7	familiar	PGG_OODB	informed	22	38	carrying	27
C7	familiar	PGG_OODB	informed	22	40.15	carrying	32
C7	familiar	PGG_OODB	informed	22	43.87	carrying	32
C7	familiar	PGG_OODB	informed	22	46.97	carrying	32
C7	familiar	PGG_OODB	informed	22	49.17	carrying	37
C7	familiar	PGG_OODB	informed	22	52.47	carrying	37
C7	familiar	PGG_OODB	informed	22	54.38	carrying	37
C7	familiar	PGG_OODB	informed	22	57.08	carrying	37
C7	familiar	PGG_OODB	informed	22	59.73	carrying	37
C7	familiar	PGG_OODB	informed	22	61.75	carrying	37
C7	familiar	PGG_OODB	informed	22	63.5	carrying	37
C7	familiar	TG_GW	uninformed	0	64.22	carrying	37
C7	familiar	TG_LBG	uninformed	0	38.68	carrying	23
C7	familiar	TG_LBG	uninformed	0	43.67	carrying	35
C7	familiar	TG_LBG	uninformed	0	48.72	carrying	35
C7	familiar	TG_LBG	uninformed	0	53.55	carrying	35
C7	familiar	TG_LBG	uninformed	0	57.58	carrying	38
C7	familiar	TG_LBG	uninformed	0	60.38	carrying	38
C7	familiar	TG_LBG	uninformed	0	62.15	carrying	38
C7	familiar	TG_LBG	uninformed	0	64.27	carrying	38
C7	familiar	TG_WG	informed	2	46.35	carrying	35
C7	familiar	TG_WG	informed	2	54.82	carrying	36
C7	familiar	TG_WG	informed	2	59.58	carrying	36
C7	familiar	TG_WG	informed	2	61.18	carrying	36
C7	familiar	TPG_RRR	informed	19	22.62	carrying	10
C7	familiar	TPG_RRR	informed	19	25.72	carrying	14
C7	familiar	TPG_RRR	informed	19	27.85	carrying	23
C7	familiar	TPG_RRR	informed	19	30.23	carrying	23
C7	familiar	TPG_RRR	informed	19	32.68	carrying	26
C7	familiar	TPG_RRR	informed	19	34.95	carrying	27
C7	familiar	TPG_RRR	informed	19	36.87	carrying	27
C7	familiar	TPG_RRR	informed	19	39.03	carrying	27
C7	familiar	TPG_RRR	informed	19	42.28	carrying	35
C7	familiar	TPG_RRR	informed	19	45.22	carrying	35
C7	familiar	TPG_RRR	informed	19	47.5	carrying	35
C7	familiar	TPG_RRR	informed	19	50.7	carrying	37
C7	familiar	TPG_RRR	informed	19	56.43	carrying	37
C7	familiar	TPG_RRR	informed	19	58.8	carrying	37
C7	familiar	TPG_RRR	informed	19	62.43	carrying	37
C7	familiar	TT_GLB	informed	35	37.27	carrying	27
C7	familiar	TT_GLB	informed	35	41.4	carrying	27
C7	familiar	TT_GLB	informed	35	44.52	carrying	34
C7	familiar	TT_GLB	informed	35	46.78	carrying	34
C7	familiar	TT_GLB	informed	35	55.6	carrying	37
C7	familiar	TT_GLB	informed	35	59.4	carrying	37
C7	familiar	TT_GLB	informed	35	65.33	carrying	37
C7	familiar	TTG_OWW	informed	24	25.62	carrying	12
C7	familiar	TTG_OWW	informed	24	27.75	carrying	22
C7	familiar	TTG_OWW	informed	24	31.23	carrying	22
C7	familiar	TTG_OWW	informed	24	34.2	carrying	27
C7	familiar	TTG_OWW	informed	24	39.13	carrying	27
C7	familiar	TTG_OWW	informed	24	41.63	carrying	35
C7	familiar	TTG_OWW	informed	24	44.13	carrying	35
C7	familiar	TTG_OWW	informed	24	46.67	carrying	35
C7	familiar	TTG_OWW	informed	24	49.12	carrying	37
C7	familiar	TTG_OWW	informed	24	50.78	carrying	37
C7	familiar	TTG_OWW	informed	24	58.98	carrying	37
C7	familiar	TTG_OWW	informed	24	61.35	carrying	37
C7	familiar	TTG_OWW	informed	24	64.03	carrying	37
C7	familiar	TTG_YRR	informed	36	9.67	carrying	9
C7	familiar	TTG_YRR	informed	36	15.22	carrying	9
C7	familiar	TTG_YRR	informed	36	19.05	carrying	10
C7	familiar	TTG_YRR	informed	36	23.95	carrying	11
C7	familiar	TTG_YRR	informed	36	26.42	carrying	14
C7	familiar	TTG_YRR	informed	36	28.83	carrying	23
C7	familiar	TTG_YRR	informed	36	31.42	carrying	26
C7	familiar	TTG_YRR	informed	36	33.42	carrying	27
C7	familiar	TTG_YRR	informed	36	35.55	carrying	27
C7	familiar	TTG_YRR	informed	36	39.67	carrying	27
C7	familiar	TTG_YRR	informed	36	43.58	carrying	33
C7	familiar	TTG_YRR	informed	36	45.55	carrying	33
C7	familiar	TTG_YRR	informed	36	49.77	carrying	35
C7	familiar	TTG_YRR	informed	36	53.2	carrying	35
C7	familiar	TTG_YRR	informed	36	54.2	carrying	38
C7	familiar	TTG_YRR	informed	36	56.52	carrying	38
C7	familiar	TTG_YRR	informed	36	60.32	carrying	38
C7	familiar	TTG_YRR	informed	36	63.53	carrying	38
C7	familiar	TTP_WDBDB	uninformed	0	63.18	carrying	NA
C7	familiar	TTPG_GYYY	uninformed	0	62.38	carrying	NA
C8	familiar	G(D)_LBiG	uninformed	0	117.35	carrying	5
C8	familiar	G(D)_LBiG	uninformed	0	122.42	carrying	4
C8	familiar	G(D)_LBiG	uninformed	0	126.32	carrying	7
C8	familiar	G(D)_LBiG	uninformed	0	130.2	carrying	7
C8	familiar	G(D)_LBiG	uninformed	0	132.6	carrying	8
C8	familiar	G(D)_LBiG	uninformed	0	139.75	carrying	11
C8	familiar	G(D)_LBiG	uninformed	0	141.9	carrying	11
C8	familiar	G(D)_LBiG	uninformed	0	144.42	carrying	11
C8	familiar	G(D)_LBiG	uninformed	0	147.62	carrying	11
C8	familiar	G(D)_LBiG	uninformed	0	150.33	carrying	11
C8	familiar	G(D)_LBiG	uninformed	0	154.03	carrying	14
C8	familiar	G(D)_WiY	informed	34	145.25	carrying	9
C8	familiar	G(D)_WiY	informed	34	145.25	carrying	9
C8	familiar	GG_GY	uninformed	0	141.22	carrying	11
C8	familiar	GG_GY	uninformed	0	148.6	carrying	11
C8	familiar	GG_GY	uninformed	0	151.58	carrying	12
C8	familiar	GG_GY	uninformed	0	154.22	carrying	13
C8	familiar	GG_RDB	uninformed	0	130.12	carrying	5
C8	familiar	GG_RDB	uninformed	0	136.38	carrying	8
C8	familiar	GG_RDB	uninformed	0	140.5	carrying	11
C8	familiar	GG_RDB	uninformed	0	147.68	carrying	11
C8	familiar	GG_RDB	uninformed	0	153.12	carrying	11
C8	familiar	GG_RR	informed	41	64.63	tandem_leading	6
C8	familiar	GG_RR	informed	41	64.63	tandem_leading	6
C8	familiar	GG_RR	informed	41	92.13	tandem_leading	7
C8	familiar	GG_RR	informed	41	92.13	tandem_leading	7
C8	familiar	GG_RR	informed	41	104.68	tandem_leading	7
C8	familiar	GG_RR	informed	41	104.68	tandem_leading	7
C8	familiar	GG_WG	uninformed	0	131.92	tandem_leading	5
C8	familiar	GG_WG	uninformed	0	143.72	carrying	11
C8	familiar	GG_WG	uninformed	0	149.45	carrying	11
C8	familiar	GG_WG	uninformed	0	153.57	carrying	14
C8	unfamiliar	G(D)_GiDB	uninformed	0	136.8	carrying	NA
C8	unfamiliar	G(D)_GiDB	uninformed	0	139.8	carrying	NA
C8	unfamiliar	G(D)_GiY	uninformed	0	69.35	tandem_leading	2
C8	unfamiliar	G(D)_GiY	uninformed	0	103.5	carrying	17
C8	unfamiliar	G(D)_GiY	uninformed	0	108.62	carrying	19
C8	unfamiliar	G(D)_GiY	uninformed	0	113.42	carrying	25
C8	unfamiliar	G(D)_GiY	uninformed	0	116.42	carrying	31
C8	unfamiliar	G(D)_GiY	uninformed	0	120.73	carrying	38
C8	unfamiliar	G(D)_GiY	uninformed	0	123.8	carrying	38
C8	unfamiliar	G(D)_GiY	uninformed	0	127.3	carrying	38
C8	unfamiliar	G(D)_GiY	uninformed	0	131.03	carrying	38
C8	unfamiliar	G(D)_GiY	uninformed	0	133.83	carrying	38
C8	unfamiliar	G(D)_GiY	uninformed	0	137.03	carrying	38
C8	unfamiliar	G(D)_GiY	uninformed	0	139.87	carrying	38
C8	unfamiliar	G(D)_LBiR	uninformed	0	136.23	carrying	41
C8	unfamiliar	G(D)_LBiW	uninformed	0	111.17	carrying	27
C8	unfamiliar	G(D)_LBiW	uninformed	0	118.35	carrying	31
C8	unfamiliar	G(D)_LBiW	uninformed	0	126.95	carrying	31
C8	unfamiliar	G(D)_LBiW	uninformed	0	133.07	carrying	31
C8	unfamiliar	G(D)_LBiW	uninformed	0	136.37	carrying	31
C8	unfamiliar	G(D)_LBiW	uninformed	0	139.93	carrying	31
C8	unfamiliar	G(D)_LBiY	uninformed	0	91.35	carrying	11
C8	unfamiliar	G(D)_LBiY	uninformed	0	96.92	carrying	14
C8	unfamiliar	G(D)_LBiY	uninformed	0	101.38	carrying	16
C8	unfamiliar	G(D)_LBiY	uninformed	0	104.57	carrying	17
C8	unfamiliar	G(D)_LBiY	uninformed	0	108.78	carrying	22
C8	unfamiliar	G(D)_LBiY	uninformed	0	114.48	carrying	27
C8	unfamiliar	G(D)_LBiY	uninformed	0	117.83	carrying	29
C8	unfamiliar	G(D)_LBiY	uninformed	0	120.18	carrying	41
C8	unfamiliar	G(D)_LBiY	uninformed	0	125.8	carrying	41
C8	unfamiliar	G(D)_LBiY	uninformed	0	127.97	carrying	41
C8	unfamiliar	G(D)_LBiY	uninformed	0	131.35	carrying	41
C8	unfamiliar	G(D)_LBiY	uninformed	0	133.68	carrying	41
C8	unfamiliar	G(D)_PiLB	uninformed	0	106.93	carrying	16
C8	unfamiliar	G(D)_PiLB	uninformed	0	110.83	carrying	24
C8	unfamiliar	G(D)_PiLB	uninformed	0	115.88	carrying	30
C8	unfamiliar	G(D)_PiLB	uninformed	0	121.53	carrying	35
C8	unfamiliar	G(D)_PiLB	uninformed	0	124.47	carrying	35
C8	unfamiliar	G(D)_PiLB	uninformed	0	128.12	carrying	35
C8	unfamiliar	G(D)_PiLB	uninformed	0	132.48	carrying	35
C8	unfamiliar	G(D)_PiLB	uninformed	0	136.17	carrying	35
C8	unfamiliar	G(D)_PiLB	uninformed	0	138.42	carrying	35
C8	unfamiliar	G(D)_RiLB	uninformed	0	127.85	carrying	32
C8	unfamiliar	G(D)_RiLB	uninformed	0	132.87	carrying	32
C8	unfamiliar	G(D)_RiLB	uninformed	0	137.63	carrying	32
C8	unfamiliar	G(D)_WiDB	uninformed	0	124.8	carrying	32
C8	unfamiliar	G(D)_WiDB	uninformed	0	130.22	carrying	32
C8	unfamiliar	G(D)_WiDB	uninformed	0	135.33	carrying	32
C8	unfamiliar	G(D)_WiDB	uninformed	0	138.45	carrying	32
C8	unfamiliar	G(D)_WiDB	uninformed	0	140.85	carrying	32
C8	unfamiliar	G(D)_WiG	informed	10	134.67	carrying	41
C8	unfamiliar	G(D)_WiG	informed	10	140.65	carrying	41
C8	unfamiliar	G(D)_WiLB	uninformed	0	140.25	carrying	24
C8	unfamiliar	G(D)_WiR	uninformed	0	135.57	carrying	34
C8	unfamiliar	G(D)_WiR	uninformed	0	140.65	carrying	34
C8	unfamiliar	G(D)_WiY	informed	34	140.2	carrying	NA
C8	unfamiliar	G(D)_WiY	informed	34	140.2	carrying	NA
C8	unfamiliar	GG_DBG	uninformed	0	108.85	carrying	17
C8	unfamiliar	GG_DBG	uninformed	0	112.47	carrying	27
C8	unfamiliar	GG_DBG	uninformed	0	116.8	carrying	32
C8	unfamiliar	GG_DBG	uninformed	0	122.72	carrying	39
C8	unfamiliar	GG_DBG	uninformed	0	128.03	carrying	39
C8	unfamiliar	GG_DBG	uninformed	0	134.05	carrying	39
C8	unfamiliar	GG_DBG	uninformed	0	137.25	carrying	39
C8	unfamiliar	GG_GW	informed	271	83.3	carrying	5
C8	unfamiliar	GG_GW	informed	271	86.25	carrying	6
C8	unfamiliar	GG_GW	informed	271	88.8	carrying	8
C8	unfamiliar	GG_GW	informed	271	91.33	carrying	11
C8	unfamiliar	GG_GW	informed	271	93.48	carrying	14
C8	unfamiliar	GG_GW	informed	271	96	carrying	16
C8	unfamiliar	GG_GW	informed	271	97.85	carrying	16
C8	unfamiliar	GG_GW	informed	271	100.52	carrying	16
C8	unfamiliar	GG_GW	informed	271	105.07	carrying	16
C8	unfamiliar	GG_GW	informed	271	107.37	carrying	22
C8	unfamiliar	GG_GW	informed	271	109.67	carrying	24
C8	unfamiliar	GG_GW	informed	271	112.28	carrying	27
C8	unfamiliar	GG_GW	informed	271	116.1	carrying	32
C8	unfamiliar	GG_GW	informed	271	117.68	carrying	37
C8	unfamiliar	GG_GW	informed	271	119.95	carrying	41
C8	unfamiliar	GG_GW	informed	271	121.85	carrying	41
C8	unfamiliar	GG_GW	informed	271	123.92	carrying	41
C8	unfamiliar	GG_GW	informed	271	125.95	carrying	41
C8	unfamiliar	GG_GW	informed	271	127.75	carrying	41
C8	unfamiliar	GG_GW	informed	271	130.67	carrying	41
C8	unfamiliar	GG_GW	informed	271	132.67	carrying	41
C8	unfamiliar	GG_GW	informed	271	134.33	carrying	41
C8	unfamiliar	GG_GW	informed	271	137.33	carrying	41
C8	unfamiliar	GG_GW	informed	271	139.23	carrying	41
C8	unfamiliar	GG_GW2	uninformed	0	127.48	carrying	NA
C8	unfamiliar	GG_GW2	uninformed	0	134.9	carrying	NA
C8	unfamiliar	GG_GW2	uninformed	0	139.83	carrying	NA
C8	unfamiliar	GG_LBR	uninformed	0	133.58	carrying	NA
C8	unfamiliar	GG_RR	informed	41	135.42	carrying	NA
C8	unfamiliar	GG_RR	informed	41	135.42	carrying	NA
C8	unfamiliar	GG_YDB	informed	38	109.67	carrying	20
C8	unfamiliar	GG_YDB	informed	38	114.9	carrying	27
C8	unfamiliar	GG_YDB	informed	38	118.28	carrying	31
C8	unfamiliar	GG_YDB	informed	38	122.78	carrying	40
C8	unfamiliar	GG_YDB	informed	38	135.37	carrying	40
C8	unfamiliar	GG_YDB	informed	38	139.85	carrying	40
C8	unfamiliar	GG_YLB	uninformed	0	140.33	carrying	32
C8	unfamiliar	HT_RW	uninformed	0	52.93	tandem_leading	3
C8	unfamiliar	HT_RW	uninformed	0	73.12	carrying	3
C8	unfamiliar	HT_RW	uninformed	0	80.05	carrying	5
C8	unfamiliar	HT_RW	uninformed	0	87.43	carrying	5
C8	unfamiliar	HT_RW	uninformed	0	91.85	carrying	9
C8	unfamiliar	HT_RW	uninformed	0	96.6	carrying	14
C8	unfamiliar	HT_RW	uninformed	0	99.22	carrying	16
C8	unfamiliar	HT_RW	uninformed	0	102.22	carrying	16
C8	unfamiliar	HT_RW	uninformed	0	109.18	carrying	17
C8	unfamiliar	HT_RW	uninformed	0	112.4	carrying	27
C8	unfamiliar	HT_RW	uninformed	0	115.02	carrying	32
C8	unfamiliar	HT_RW	uninformed	0	117.33	carrying	32
C8	unfamiliar	HT_RW	uninformed	0	123.6	carrying	41
C8	unfamiliar	HT_RW	uninformed	0	127.22	carrying	41
C8	unfamiliar	HT_RW	uninformed	0	129.97	carrying	41
C8	unfamiliar	HT_RW	uninformed	0	131.8	carrying	41
C8	unfamiliar	HT_RW	uninformed	0	134.17	carrying	41
C8	unfamiliar	HT_RW	uninformed	0	136.72	carrying	41
C8	unfamiliar	HT_RW	uninformed	0	139.3	carrying	41
C8	unfamiliar	HT_WR	uninformed	0	121.03	carrying	NA
C9	familiar	G(D)_DBiG	uninformed	0	48	tandem_leading	3
C9	familiar	G(D)_DBiG	uninformed	0	70.38	carrying	13
C9	familiar	G(D)_DBiG	uninformed	0	74.53	carrying	13
C9	familiar	G(D)_DBiG	uninformed	0	81.52	carrying	15
C9	familiar	G(D)_DBiG	uninformed	0	85.62	carrying	15
C9	familiar	G(D)_GiLB	informed	17	76.65	carrying	13
C9	familiar	G(D)_RiG	uninformed	0	84.4	carrying	12
C9	familiar	G(D)_RiLB	uninformed	0	75.35	carrying	13
C9	familiar	G(D)_RiLB	uninformed	0	75.35	carrying	13
C9	familiar	GG_GLB	informed	14	31.42	tandem_leading	3
C9	familiar	GG_GLB	informed	14	45.05	tandem_leading	3
C9	familiar	GG_GLB	informed	14	63.95	carrying	9
C9	familiar	GG_GLB	informed	14	66	carrying	9
C9	familiar	GG_GLB	informed	14	69.05	carrying	13
C9	familiar	GG_GLB	informed	14	71.63	carrying	15
C9	familiar	GG_GLB	informed	14	75.17	carrying	15
C9	familiar	GG_GLB	informed	14	79.17	carrying	16
C9	familiar	GG_GLB	informed	14	105.95	carrying	16
C9	familiar	GG_PR	uninformed	0	37.33	tandem_leading	3
C9	familiar	GG_PR	uninformed	0	59.52	tandem_leading	6
C9	familiar	GG_PR	uninformed	0	74.87	carrying	15
C9	familiar	GG_PR	uninformed	0	81.63	carrying	16
C9	familiar	GG_PR	uninformed	0	96.85	carrying	16
C9	familiar	GG_RLB	uninformed	0	46.5	tandem_leading	3
C9	familiar	GG_RLB	uninformed	0	57.4	tandem_leading	7
C9	familiar	GG_RLB	uninformed	0	64.87	carrying	9
C9	familiar	GG_RLB	uninformed	0	68.07	carrying	12
C9	familiar	GG_RLB	uninformed	0	70.43	carrying	15
C9	familiar	GG_RLB	uninformed	0	73.62	carrying	15
C9	familiar	GG_RLB	uninformed	0	76.9	carrying	15
C9	familiar	GG_WY	informed	11	52.88	carrying	7
C9	familiar	GG_WY	informed	11	56.53	carrying	7
C9	familiar	GG_WY	informed	11	62.82	carrying	8
C9	familiar	GG_WY	informed	11	65.47	carrying	8
C9	familiar	GG_WY	informed	11	68.38	carrying	12
C9	familiar	GG_WY	informed	11	71.3	carrying	15
C9	familiar	GG_WY	informed	11	75.7	carrying	15
C9	familiar	GG_YO	uninformed	0	76.33	carrying	15
C9	familiar	GG_YO	uninformed	0	84.13	carrying	15
C9	familiar	GG_YO	uninformed	0	103.07	carrying	15
C9	unfamiliar	G(D)_DBiLB	uninformed	0	55.73	carrying	22
C9	unfamiliar	G(D)_DBiLB	uninformed	0	59.33	carrying	42
C9	unfamiliar	G(D)_DBiLB	uninformed	0	62.62	carrying	51
C9	unfamiliar	G(D)_DBiLB	uninformed	0	65.87	carrying	72
C9	unfamiliar	G(D)_DBiLB	uninformed	0	68.35	carrying	84
C9	unfamiliar	G(D)_DBiLB	uninformed	0	70.82	carrying	91
C9	unfamiliar	G(D)_DBiLB	uninformed	0	73.57	carrying	103
C9	unfamiliar	G(D)_DBiLB	uninformed	0	76.62	carrying	113
C9	unfamiliar	G(D)_DBiO	uninformed	0	65.22	carrying	48
C9	unfamiliar	G(D)_DBiO	uninformed	0	74.98	carrying	84
C9	unfamiliar	G(D)_DBiO	uninformed	0	79.78	carrying	118
C9	unfamiliar	G(D)_DBiP	uninformed	0	67.15	carrying	72
C9	unfamiliar	G(D)_DBiP	uninformed	0	71.32	carrying	90
C9	unfamiliar	G(D)_DBiP	uninformed	0	75.27	carrying	105
C9	unfamiliar	G(D)_DBiP	uninformed	0	78.08	carrying	118
C9	unfamiliar	G(D)_DBiR	uninformed	0	61.75	carrying	48
C9	unfamiliar	G(D)_DBiR	uninformed	0	69.8	carrying	68
C9	unfamiliar	G(D)_DBiR	uninformed	0	75.5	carrying	100
C9	unfamiliar	G(D)_DBiR	uninformed	0	79.08	carrying	118
C9	unfamiliar	G(D)_DBiW	uninformed	0	69.27	carrying	55
C9	unfamiliar	G(D)_DBiY	informed	3	53.78	tandem_leading	27
C9	unfamiliar	G(D)_DBiY	informed	3	60.52	carrying	33
C9	unfamiliar	G(D)_DBiY	informed	3	64.4	carrying	55
C9	unfamiliar	G(D)_DBiY	informed	3	69.07	carrying	81
C9	unfamiliar	G(D)_DBiY	informed	3	72.08	carrying	96
C9	unfamiliar	G(D)_DBiY	informed	3	75.07	carrying	110
C9	unfamiliar	G(D)_DBiY	informed	3	78.8	carrying	118
C9	unfamiliar	G(D)_GiR	uninformed	0	56.25	carrying	27
C9	unfamiliar	G(D)_GiR	uninformed	0	60.85	carrying	42
C9	unfamiliar	G(D)_GiR	uninformed	0	65.18	carrying	58
C9	unfamiliar	G(D)_GiR	uninformed	0	68.65	carrying	84
C9	unfamiliar	G(D)_GiR	uninformed	0	72.2	carrying	92
C9	unfamiliar	G(D)_GiR	uninformed	0	76.32	carrying	110
C9	unfamiliar	G(D)_GiW	informed	22	72.37	carrying	105
C9	unfamiliar	G(D)_GiY	uninformed	0	45.7	carrying	12
C9	unfamiliar	G(D)_GiY	uninformed	0	51.75	carrying	27
C9	unfamiliar	G(D)_GiY	uninformed	0	54.15	carrying	27
C9	unfamiliar	G(D)_GiY	uninformed	0	58.83	carrying	33
C9	unfamiliar	G(D)_GiY	uninformed	0	63.37	carrying	49
C9	unfamiliar	G(D)_GiY	uninformed	0	66.42	carrying	72
C9	unfamiliar	G(D)_GiY	uninformed	0	68.02	carrying	86
C9	unfamiliar	G(D)_GiY	uninformed	0	71.38	carrying	91
C9	unfamiliar	G(D)_GiY	uninformed	0	74.33	carrying	106
C9	unfamiliar	G(D)_GiY	uninformed	0	77.13	carrying	115
C9	unfamiliar	G(D)_GiY	uninformed	0	82.17	carrying	121
C9	unfamiliar	G(D)_LBiG	informed	7	59.95	carrying	28
C9	unfamiliar	G(D)_LBiG	informed	7	66.55	carrying	55
C9	unfamiliar	G(D)_LBiG	informed	7	69.6	carrying	87
C9	unfamiliar	G(D)_LBiG	informed	7	72.25	carrying	96
C9	unfamiliar	G(D)_LBiG	informed	7	75.32	carrying	110
C9	unfamiliar	G(D)_OiG	uninformed	0	52.85	carrying	27
C9	unfamiliar	G(D)_OiG	uninformed	0	59	carrying	29
C9	unfamiliar	G(D)_OiG	uninformed	0	62.22	carrying	51
C9	unfamiliar	G(D)_OiG	uninformed	0	64.92	carrying	71
C9	unfamiliar	G(D)_OiG	uninformed	0	67.58	carrying	82
C9	unfamiliar	G(D)_OiG	uninformed	0	70.78	carrying	91
C9	unfamiliar	G(D)_OiG	uninformed	0	74.58	carrying	103
C9	unfamiliar	G(D)_OiG	uninformed	0	76.75	carrying	115
C9	unfamiliar	G(D)_OiR	uninformed	0	61.57	carrying	33
C9	unfamiliar	G(D)_OiR	uninformed	0	64.63	carrying	60
C9	unfamiliar	G(D)_OiR	uninformed	0	66.93	carrying	81
C9	unfamiliar	G(D)_OiR	uninformed	0	70.6	carrying	90
C9	unfamiliar	G(D)_OiR	uninformed	0	73.52	carrying	103
C9	unfamiliar	G(D)_OiR	uninformed	0	76.93	carrying	113
C9	unfamiliar	G(D)_PiDB	informed	10	40.98	tandem_leading	11
C9	unfamiliar	G(D)_PiDB	informed	10	56.45	carrying	24
C9	unfamiliar	G(D)_PiDB	informed	10	62.32	carrying	42
C9	unfamiliar	G(D)_PiDB	informed	10	65.2	carrying	71
C9	unfamiliar	G(D)_PiDB	informed	10	69.15	carrying	84
C9	unfamiliar	G(D)_PiDB	informed	10	73.48	carrying	96
C9	unfamiliar	G(D)_PiDB	informed	10	76.57	carrying	113
C9	unfamiliar	G(D)_PiDB	informed	10	79.75	carrying	121
C9	unfamiliar	G(D)_PiLB	uninformed	0	69.63	carrying	55
C9	unfamiliar	G(D)_PiLB	uninformed	0	73.88	carrying	96
C9	unfamiliar	G(D)_PiW	uninformed	0	62.02	carrying	57
C9	unfamiliar	G(D)_PiW	uninformed	0	69.75	carrying	82
C9	unfamiliar	G(D)_PiW	uninformed	0	78.82	carrying	99
C9	unfamiliar	G(D)_PiY	uninformed	0	73.72	carrying	80
C9	unfamiliar	G(D)_RiLB	uninformed	0	79.83	carrying	118
C9	unfamiliar	G(D)_RiLB	uninformed	0	79.83	carrying	118
C9	unfamiliar	G(D)_RiO	informed	6	62.2	carrying	39
C9	unfamiliar	G(D)_RiO	informed	6	67.17	carrying	71
C9	unfamiliar	G(D)_RiO	informed	6	70.63	carrying	90
C9	unfamiliar	G(D)_RiO	informed	6	73.15	carrying	103
C9	unfamiliar	G(D)_RiO	informed	6	76.08	carrying	113
C9	unfamiliar	G(D)_RiO	informed	6	80.3	carrying	121
C9	unfamiliar	G(D)_WiDB	uninformed	0	54.83	carrying	28
C9	unfamiliar	G(D)_WiDB	uninformed	0	61.67	carrying	42
C9	unfamiliar	G(D)_WiDB	uninformed	0	66.12	carrying	65
C9	unfamiliar	G(D)_WiDB	uninformed	0	69.92	carrying	85
C9	unfamiliar	G(D)_WiDB	uninformed	0	72.28	carrying	103
C9	unfamiliar	G(D)_WiDB	uninformed	0	72.83	carrying	110
C9	unfamiliar	G(D)_WiDB	uninformed	0	76.62	carrying	113
C9	unfamiliar	G(D)_WiLB	uninformed	0	68.45	carrying	71
C9	unfamiliar	G(D)_WiLB	uninformed	0	75.93	carrying	91
C9	unfamiliar	G(D)_WiO	uninformed	0	61.53	carrying	55
C9	unfamiliar	G(D)_WiO	uninformed	0	68.22	carrying	60
C9	unfamiliar	G(D)_WiO	uninformed	0	73.62	carrying	91
C9	unfamiliar	G(D)_WiO	uninformed	0	77.6	carrying	113
C9	unfamiliar	G(D)_WiO	uninformed	0	82.12	carrying	121
C9	unfamiliar	G(D)_WiP	uninformed	0	66.1	carrying	48
C9	unfamiliar	G(D)_WiP	uninformed	0	69.93	carrying	85
C9	unfamiliar	G(D)_WiP	uninformed	0	72.52	carrying	103
C9	unfamiliar	G(D)_WiP	uninformed	0	76.13	carrying	110
C9	unfamiliar	G(D)_WiR	informed	31	53.87	carrying	27
C9	unfamiliar	G(D)_WiR	informed	31	57.03	carrying	33
C9	unfamiliar	G(D)_WiR	informed	31	59.98	carrying	45
C9	unfamiliar	G(D)_WiR	informed	31	62.38	carrying	55
C9	unfamiliar	G(D)_WiR	informed	31	64.83	carrying	71
C9	unfamiliar	G(D)_WiR	informed	31	67.65	carrying	82
C9	unfamiliar	G(D)_WiR	informed	31	69.77	carrying	91
C9	unfamiliar	G(D)_WiR	informed	31	73.42	carrying	103
C9	unfamiliar	G(D)_WiR	informed	31	75.53	carrying	113
C9	unfamiliar	G(D)_WiR	informed	31	77.95	carrying	118
C9	unfamiliar	G(D)_WiY	uninformed	0	56.58	carrying	28
C9	unfamiliar	G(D)_WiY	uninformed	0	59.98	carrying	43
C9	unfamiliar	G(D)_WiY	uninformed	0	62.88	carrying	55
C9	unfamiliar	G(D)_WiY	uninformed	0	65.98	carrying	72
C9	unfamiliar	G(D)_WiY	uninformed	0	68.67	carrying	84
C9	unfamiliar	G(D)_WiY	uninformed	0	71.58	carrying	92
C9	unfamiliar	G(D)_WiY	uninformed	0	74.37	carrying	107
C9	unfamiliar	G(D)_WiY	uninformed	0	76.68	carrying	115
C9	unfamiliar	G(D)_YiO	uninformed	0	80.12	carrying	113
C9	unfamiliar	GG_DBR	uninformed	0	72.62	carrying	80
C9	unfamiliar	GG_GDB	uninformed	0	61.25	carrying	38
C9	unfamiliar	GG_GDB	uninformed	0	65.93	carrying	59
C9	unfamiliar	GG_GDB	uninformed	0	71.3	carrying	84
C9	unfamiliar	GG_GDB	uninformed	0	74.9	carrying	105
C9	unfamiliar	GG_GDB	uninformed	0	77.18	carrying	116
C9	unfamiliar	GG_GO	informed	58	63	carrying	33
C9	unfamiliar	GG_GO	informed	58	76.83	carrying	107
C9	unfamiliar	GG_GP	uninformed	0	59.12	carrying	28
C9	unfamiliar	GG_GP	uninformed	0	63.55	carrying	51
C9	unfamiliar	GG_GP	uninformed	0	67.35	carrying	73
C9	unfamiliar	GG_GP	uninformed	0	69.97	carrying	90
C9	unfamiliar	GG_GP	uninformed	0	73.62	carrying	103
C9	unfamiliar	GG_GP	uninformed	0	75.9	carrying	113
C9	unfamiliar	GG_GR	informed	53	59.28	carrying	31
C9	unfamiliar	GG_GR	informed	53	63.62	carrying	51
C9	unfamiliar	GG_GR	informed	53	69.85	carrying	73
C9	unfamiliar	GG_GR	informed	53	73.43	carrying	103
C9	unfamiliar	GG_GR	informed	53	76.05	carrying	113
C9	unfamiliar	GG_GR	informed	53	77.95	carrying	121
C9	unfamiliar	GG_GW	uninformed	0	42.83	tandem_leading	8
C9	unfamiliar	GG_GW	uninformed	0	54.3	carrying	13
C9	unfamiliar	GG_GW	uninformed	0	57.45	carrying	33
C9	unfamiliar	GG_GW	uninformed	0	60.33	carrying	48
C9	unfamiliar	GG_GW	uninformed	0	62.98	carrying	55
C9	unfamiliar	GG_GW	uninformed	0	65.58	carrying	72
C9	unfamiliar	GG_GW	uninformed	0	68.32	carrying	84
C9	unfamiliar	GG_GW	uninformed	0	71.23	carrying	91
C9	unfamiliar	GG_GW	uninformed	0	74.83	carrying	105
C9	unfamiliar	GG_GW	uninformed	0	77.73	carrying	116
C9	unfamiliar	GG_LBG	uninformed	0	61.5	carrying	48
C9	unfamiliar	GG_LBG	uninformed	0	65.95	carrying	60
C9	unfamiliar	GG_LBG	uninformed	0	69.37	carrying	84
C9	unfamiliar	GG_LBG	uninformed	0	73.12	carrying	96
C9	unfamiliar	GG_LBG	uninformed	0	75.75	carrying	113
C9	unfamiliar	GG_LBG	uninformed	0	78.77	carrying	119
C9	unfamiliar	GG_LBO	uninformed	0	63.88	carrying	51
C9	unfamiliar	GG_LBO	uninformed	0	68.58	carrying	78
C9	unfamiliar	GG_LBO	uninformed	0	72.97	carrying	91
C9	unfamiliar	GG_LBY	uninformed	0	64.5	carrying	49
C9	unfamiliar	GG_LBY	uninformed	0	69.25	carrying	81
C9	unfamiliar	GG_LBY	uninformed	0	72.82	carrying	96
C9	unfamiliar	GG_LBY	uninformed	0	76.65	carrying	113
C9	unfamiliar	GG_OG	uninformed	0	64.42	carrying	51
C9	unfamiliar	GG_OG	uninformed	0	68.78	carrying	81
C9	unfamiliar	GG_OG	uninformed	0	72.07	carrying	92
C9	unfamiliar	GG_OG	uninformed	0	75.77	carrying	110
C9	unfamiliar	GG_OG	uninformed	0	80.2	carrying	119
C9	unfamiliar	GG_PY	uninformed	0	61.33	carrying	33
C9	unfamiliar	GG_PY	uninformed	0	66.6	carrying	59
C9	unfamiliar	GG_PY	uninformed	0	72.32	carrying	88
C9	unfamiliar	GG_PY	uninformed	0	76.5	carrying	110
C9	unfamiliar	GG_RG	uninformed	0	71.85	carrying	NA
C9	unfamiliar	GG_RG	uninformed	0	76.1	carrying	110
C9	unfamiliar	GG_RG	uninformed	0	81.7	carrying	121
C9	unfamiliar	GG_RO	uninformed	0	50.23	carrying	19
C9	unfamiliar	GG_RO	uninformed	0	56.27	carrying	21
C9	unfamiliar	GG_RO	uninformed	0	59.83	carrying	42
C9	unfamiliar	GG_RO	uninformed	0	62.55	carrying	54
C9	unfamiliar	GG_RO	uninformed	0	66.37	carrying	72
C9	unfamiliar	GG_RO	uninformed	0	73.92	carrying	86
C9	unfamiliar	GG_RO	uninformed	0	76.43	carrying	113
C9	unfamiliar	GG_RO	uninformed	0	78.45	carrying	121
C9	unfamiliar	GG_RO	uninformed	0	80.8	carrying	125
C9	unfamiliar	GG_RP	uninformed	0	63.4	carrying	42
C9	unfamiliar	GG_RP	uninformed	0	67.53	carrying	72
C9	unfamiliar	GG_RP	uninformed	0	71.22	carrying	91
C9	unfamiliar	GG_RP	uninformed	0	74.95	carrying	105
C9	unfamiliar	GG_RP	uninformed	0	78.62	carrying	117
C9	unfamiliar	GG_RW	uninformed	0	43.32	tandem_leading	13
C9	unfamiliar	GG_RW	uninformed	0	55.98	carrying	22
C9	unfamiliar	GG_RW	uninformed	0	59.58	carrying	42
C9	unfamiliar	GG_RW	uninformed	0	63.02	carrying	52
C9	unfamiliar	GG_RW	uninformed	0	64.92	carrying	72
C9	unfamiliar	GG_RW	uninformed	0	67.57	carrying	82
C9	unfamiliar	GG_RW	uninformed	0	71.9	carrying	91
C9	unfamiliar	GG_RW	uninformed	0	74.43	carrying	110
C9	unfamiliar	GG_RY	uninformed	0	55.05	carrying	23
C9	unfamiliar	GG_RY	uninformed	0	59.77	carrying	35
C9	unfamiliar	GG_RY	uninformed	0	62.63	carrying	54
C9	unfamiliar	GG_RY	uninformed	0	65.45	carrying	72
C9	unfamiliar	GG_RY	uninformed	0	68.72	carrying	84
C9	unfamiliar	GG_RY	uninformed	0	72.43	carrying	92
C9	unfamiliar	GG_RY	uninformed	0	74.78	carrying	110
C9	unfamiliar	GG_RY	uninformed	0	78.58	carrying	116
C9	unfamiliar	GG_YDB	informed	24	40	tandem_leading	11
C9	unfamiliar	GG_YDB	informed	24	53.75	carrying	17
C9	unfamiliar	GG_YDB	informed	24	58.15	carrying	33
C9	unfamiliar	GG_YDB	informed	24	61.73	carrying	48
C9	unfamiliar	GG_YDB	informed	24	64.88	carrying	67
C9	unfamiliar	GG_YDB	informed	24	66.85	carrying	82
C9	unfamiliar	GG_YDB	informed	24	68.63	carrying	90
C9	unfamiliar	GG_YDB	informed	24	70.72	carrying	91
C9	unfamiliar	GG_YDB	informed	24	76.02	carrying	103
C9	unfamiliar	GG_YDB	informed	24	77.65	carrying	121
C9	unfamiliar	GG_YDB	informed	24	79.37	carrying	121
C9	unfamiliar	GG_YDB	informed	24	82.62	carrying	128
C9	unfamiliar	GG_YG	uninformed	0	68.3	carrying	55
C9	unfamiliar	GG_YG	uninformed	0	77.47	carrying	91
C9	unfamiliar	GG_YW	informed	11	37.97	carrying	11
C9	unfamiliar	H(D)_WiR	informed	3	60.7	carrying	33
C9	unfamiliar	H(D)_WiR	informed	3	63.85	carrying	57
C9	unfamiliar	H(D)_WiR	informed	3	66.43	carrying	77
C9	unfamiliar	H(D)_WiR	informed	3	69.98	carrying	86
C9	unfamiliar	H(D)_WiR	informed	3	75.97	carrying	103
C9	unfamiliar	H(D)_WiR	informed	3	79.25	carrying	121
C9	unfamiliar	H(D)_WiR	informed	3	82.48	carrying	128
C9	unfamiliar	HT_LBLB	uninformed	0	67.08	carrying	69
C9	unfamiliar	HT_LBLB	uninformed	0	72.72	carrying	90
C9	unfamiliar	HT_LBLB	uninformed	0	75.63	carrying	112
C9	unfamiliar	HT_LBO	uninformed	0	64.77	carrying	48
C9	unfamiliar	HT_LBO	uninformed	0	70.7	carrying	82
C9	unfamiliar	HT_LBO	uninformed	0	74.62	carrying	103
C9	unfamiliar	HT_LBO	uninformed	0	78.53	carrying	115
C9	unfamiliar	HT_LBY	uninformed	0	69.82	carrying	81
C9	unfamiliar	HT_LBY	uninformed	0	74.5	carrying	102
C9	unfamiliar	HT_LBY	uninformed	0	79.4	carrying	115
C9	unfamiliar	HT_RR	uninformed	0	52.72	carrying	27
C9	unfamiliar	HT_RR	uninformed	0	55.65	carrying	28
C9	unfamiliar	HT_RR	uninformed	0	58.08	carrying	40
C9	unfamiliar	HT_RR	uninformed	0	62.3	carrying	48
C9	unfamiliar	HT_RR	uninformed	0	64.98	carrying	71
C9	unfamiliar	HT_RR	uninformed	0	69.1	carrying	82
C9	unfamiliar	HT_RR	uninformed	0	72.67	carrying	96
C9	unfamiliar	HT_RR	uninformed	0	75.47	carrying	112
C9	unfamiliar	HT_WDB	informed	1	37.9	tandem_leading	5
C9	unfamiliar	HT_WDB	informed	1	48.5	carrying	12
C9	unfamiliar	HT_WDB	informed	1	53.75	carrying	19
C9	unfamiliar	HT_WDB	informed	1	56.5	carrying	33
C9	unfamiliar	HT_WDB	informed	1	60.67	carrying	43
C9	unfamiliar	HT_WDB	informed	1	63.75	carrying	57
C9	unfamiliar	HT_WDB	informed	1	66.38	carrying	75
C9	unfamiliar	HT_WDB	informed	1	72	carrying	86
C9	unfamiliar	HT_WDB	informed	1	72.42	carrying	110
C9	unfamiliar	HT_WDB	informed	1	73.2	carrying	110
C9	unfamiliar	HT_WDB	informed	1	75.75	carrying	113
C9	unfamiliar	HT_WDB	informed	1	79.1	carrying	119
C9	unfamiliar	HT_YLB	informed	14	62.68	carrying	45
C9	unfamiliar	HT_YLB	informed	14	73.57	carrying	96
C9	unfamiliar	HTG_WRR	uninformed	0	62.63	carrying	48
C9	unfamiliar	HTG_WRR	uninformed	0	66.07	carrying	72
C9	unfamiliar	HTG_WRR	uninformed	0	69.9	carrying	84
C9	unfamiliar	HTG_WRR	uninformed	0	73.68	carrying	103
C9	unfamiliar	HTG_WRR	uninformed	0	76.4	carrying	113
C9	unfamiliar	PGG_WLBW	informed	18	62.6	carrying	33
C9	unfamiliar	PGG_WLBW	informed	18	74.42	carrying	91
C9	unfamiliar	PGG_WLBW	informed	18	78.9	carrying	115
C9	unfamiliar	PGG_WWLB	informed	29	35.25	tandem_leading	5
C9	unfamiliar	PGG_WWLB	informed	29	44.58	tandem_leading	9
C9	unfamiliar	PGG_WWLB	informed	29	52.38	carrying	27
C9	unfamiliar	PGG_WWLB	informed	29	59.45	carrying	28
C9	unfamiliar	PGG_WWLB	informed	29	66.12	carrying	51
C9	unfamiliar	PGG_WWLB	informed	29	68.15	carrying	85
C9	unfamiliar	PGG_WWLB	informed	29	71.18	carrying	91
C9	unfamiliar	PGG_WWLB	informed	29	76.47	carrying	104
C11	familiar	G(D)_GiLB	uninformed	0	64.23	carrying	27
C11	familiar	G(D)_WiR	informed	16	22.95	carrying	7
C11	familiar	G(D)_WiR	informed	16	26.18	carrying	12
C11	familiar	G(D)_WiR	informed	16	30.25	carrying	14
C11	familiar	G(D)_WiR	informed	16	34.17	carrying	15
C11	familiar	G(D)_WiR	informed	16	36.75	carrying	17
C11	familiar	G(D)_WiR	informed	16	39.22	carrying	19
C11	familiar	G(D)_WiR	informed	16	41.67	carrying	21
C11	familiar	G(D)_WiR	informed	16	45.15	carrying	25
C11	familiar	G(D)_WiR	informed	16	48.27	carrying	30
C11	familiar	G(D)_WiR	informed	16	50.8	carrying	30
C11	familiar	G(D)_WiR	informed	16	53.35	carrying	30
C11	familiar	G(D)_WiR	informed	16	56.27	carrying	30
C11	familiar	G(D)_WiR	informed	16	59.53	carrying	30
C11	familiar	G(D)_WiR	informed	16	62.37	carrying	30
C11	familiar	G_R	informed	18	42.63	carrying	20
C11	familiar	G_R	informed	18	46.18	carrying	24
C11	familiar	G_R	informed	18	49.37	carrying	31
C11	familiar	G_R	informed	18	54.88	carrying	31
C11	familiar	G_R	informed	18	58.3	carrying	31
C11	familiar	G_R	informed	18	62.2	carrying	31
C11	familiar	GG_DBW	uninformed	0	55.53	carrying	31
C11	familiar	GG_DBW	uninformed	0	58.2	carrying	31
C11	familiar	GG_GDB	informed	15	22.92	tandem_leading	6
C11	familiar	GG_GDB	informed	15	28.43	carrying	12
C11	familiar	GG_GDB	informed	15	35.83	carrying	13
C11	familiar	GG_GDB	informed	15	42.68	carrying	20
C11	familiar	GG_GDB	informed	15	50.47	carrying	24
C11	familiar	GG_GDB	informed	15	57.4	carrying	28
C11	familiar	GG_GDB	informed	15	60.5	carrying	28
C11	familiar	GG_GDB	informed	15	63.4	carrying	28
C11	familiar	GG_GP	uninformed	0	57.88	carrying	29
C11	familiar	GG_GP	uninformed	0	62.93	carrying	29
C11	familiar	GG_GR	informed	33	15.25	carrying	4
C11	familiar	GG_GR	informed	33	19.25	carrying	6
C11	familiar	GG_GR	informed	33	21.68	carrying	10
C11	familiar	GG_GR	informed	33	24.37	carrying	10
C11	familiar	GG_GR	informed	33	27.12	carrying	12
C11	familiar	GG_GR	informed	33	30.37	carrying	15
C11	familiar	GG_GR	informed	33	33.02	carrying	15
C11	familiar	GG_GR	informed	33	35.12	carrying	15
C11	familiar	GG_GR	informed	33	37.15	carrying	18
C11	familiar	GG_GR	informed	33	40.57	carrying	19
C11	familiar	GG_GR	informed	33	42.48	carrying	22
C11	familiar	GG_GR	informed	33	44.37	carrying	24
C11	familiar	GG_GR	informed	33	46.32	carrying	27
C11	familiar	GG_GR	informed	33	48.22	carrying	30
C11	familiar	GG_GR	informed	33	51.85	carrying	30
C11	familiar	GG_GR	informed	33	53.9	carrying	30
C11	familiar	GG_GR	informed	33	56.37	carrying	30
C11	familiar	GG_GR	informed	33	58.02	carrying	30
C11	familiar	GG_GR	informed	33	60.15	carrying	30
C11	familiar	GG_GR	informed	33	61.95	carrying	30
C11	familiar	GG_GW	informed	2	52.03	carrying	31
C11	familiar	GG_GW	informed	2	57.95	carrying	31
C11	familiar	GG_GW	informed	2	61.88	carrying	31
C11	familiar	GG_LBR	uninformed	0	58.53	carrying	28
C11	familiar	GG_LBR	uninformed	0	64.25	carrying	28
C11	familiar	GG_RDB	informed	3	44.33	carrying	18
C11	familiar	GG_RDB	informed	3	48.42	carrying	27
C11	familiar	GG_RDB	informed	3	55.13	carrying	30
C11	familiar	GG_RDB	informed	3	59.07	carrying	30
C11	familiar	GG_RDB	informed	3	62.98	carrying	30
C11	familiar	GG_RG	informed	8	43.82	carrying	25
C11	familiar	GG_RG	informed	8	47.82	carrying	28
C11	familiar	GG_RG	informed	8	51.72	carrying	30
C11	familiar	GG_RG	informed	8	54.97	carrying	30
C11	familiar	GG_RG	informed	8	58.22	carrying	30
C11	familiar	GG_RG	informed	8	62.32	carrying	30
C11	familiar	GG_WG	informed	61	64.45	carrying	25
C11	familiar	GG_WLB	informed	41	26.68	carrying	10
C11	familiar	GG_WLB	informed	41	33.63	carrying	15
C11	familiar	GG_WLB	informed	41	38.15	carrying	17
C11	familiar	GG_WLB	informed	41	41.38	carrying	19
C11	familiar	GG_WLB	informed	41	44.93	carrying	25
C11	familiar	GG_WLB	informed	41	47.52	carrying	29
C11	familiar	GG_WLB	informed	41	52.55	carrying	30
C11	familiar	GG_WLB	informed	41	55.87	carrying	30
C11	familiar	GG_WLB	informed	41	60.85	carrying	30
C11	familiar	H_G	uninformed	0	43.98	carrying	17
C11	familiar	H_G	uninformed	0	49.5	carrying	28
C11	familiar	H_G	uninformed	0	53.38	carrying	29
C11	familiar	H_G	uninformed	0	59.02	carrying	29
C11	familiar	HG(D)_LBGiR	uninformed	0	33.18	carrying	NA
C11	familiar	HG(D)_LBGiR	uninformed	0	39.47	carrying	15
C11	familiar	HG(D)_LBGiR	uninformed	0	49.27	carrying	21
C11	familiar	HG(D)_LBGiR	uninformed	0	60.45	carrying	28
C11	familiar	HG(D)_LBGiR	uninformed	0	63.2	carrying	28
C11	familiar	HHT_WRR	informed	5	33.6	carrying	10
C11	familiar	HHT_WRR	informed	5	36.45	carrying	15
C11	familiar	HHT_WRR	informed	5	39.47	carrying	20
C11	familiar	HHT_WRR	informed	5	42.62	carrying	21
C11	familiar	HHT_WRR	informed	5	46.72	carrying	24
C11	familiar	HHT_WRR	informed	5	48.38	carrying	30
C11	familiar	HHT_WRR	informed	5	51.88	carrying	30
C11	familiar	HHT_WRR	informed	5	55.35	carrying	30
C11	familiar	HHT_WRR	informed	5	57.9	carrying	30
C11	familiar	HHT_WRR	informed	5	60.4	carrying	30
C11	familiar	HHT_WRR	informed	5	62.68	carrying	30
C11	familiar	HT_GR	uninformed	0	63.4	carrying	NA
C11	familiar	HT_GW	informed	19	19.38	carrying	6
C11	familiar	HT_GW	informed	19	24.85	carrying	10
C11	familiar	HT_GW	informed	19	27.9	carrying	12
C11	familiar	HT_GW	informed	19	31.77	carrying	13
C11	familiar	HT_GW	informed	19	34.33	carrying	14
C11	familiar	HT_GW	informed	19	37.13	carrying	16
C11	familiar	HT_GW	informed	19	41.63	carrying	19
C11	familiar	HT_GW	informed	19	49.13	carrying	25
C11	familiar	HT_GW	informed	19	53.87	carrying	30
C11	familiar	HT_GW	informed	19	57.42	carrying	30
C11	familiar	HT_GW	informed	19	60.25	carrying	30
C11	familiar	HT_GW	informed	19	63.32	carrying	30
C11	familiar	HT_PR	uninformed	0	50.93	carrying	31
C11	familiar	HT_PR	uninformed	0	55.45	carrying	31
C11	familiar	HT_PR	uninformed	0	58.7	carrying	31
C11	familiar	HT_PR	uninformed	0	63.75	carrying	31
C11	familiar	HT_WG	uninformed	0	59.43	carrying	31
C11	familiar	HT_WG	uninformed	0	60.1	carrying	31
C11	familiar	HT_WP	informed	50	45.53	carrying	20
C11	familiar	HT_WP	informed	50	50.92	carrying	31
C11	familiar	HT_WP	informed	50	55.73	carrying	31
C11	familiar	HT_WP	informed	50	59.35	carrying	31
C11	familiar	HT_WR	informed	1	55.52	carrying	31
C11	familiar	HT_WR	informed	1	58.45	carrying	31
C11	familiar	HT_WR	informed	1	61.85	carrying	31
C11	familiar	HT_WR	informed	1	63.32	carrying	31
C11	familiar	HT_YY	informed	75	16.83	carrying	5
C11	familiar	HT_YY	informed	75	21.72	carrying	7
C11	familiar	HT_YY	informed	75	27.63	carrying	8
C11	familiar	HT_YY	informed	75	32.12	carrying	13
C11	familiar	HT_YY	informed	75	36.68	carrying	14
C11	familiar	HT_YY	informed	75	39.75	carrying	20
C11	familiar	HT_YY	informed	75	43.88	carrying	21
C11	familiar	HT_YY	informed	75	49.2	carrying	28
C11	familiar	HT_YY	informed	75	51.98	carrying	29
C11	familiar	HT_YY	informed	75	53.85	carrying	30
C11	familiar	HT_YY	informed	75	57.72	carrying	30
C11	familiar	HT_YY	informed	75	63.47	carrying	30
C11	familiar	HTG_WYG	uninformed	0	41.98	carrying	14
C11	familiar	HTG_WYG	uninformed	0	44.88	carrying	25
C11	familiar	HTG_WYG	uninformed	0	47.87	carrying	29
C11	familiar	HTG_WYG	uninformed	0	50.32	carrying	30
C11	familiar	HTG_WYG	uninformed	0	54.8	carrying	30
C11	familiar	HTG_WYG	uninformed	0	61.07	carrying	30
C11	familiar	HTG_WYG	uninformed	0	64.42	carrying	30
C11	familiar	T_Y	informed	15	63.37	carrying	27
C11	familiar	unmarked	uninformed	0	51.93	carrying	31
C11	familiar	unmarked	uninformed	0	54.9	carrying	31
C11	familiar	unmarked	uninformed	0	58.62	carrying	31
C11	familiar	unmarked	uninformed	0	63.67	carrying	31
C11	unfamiliar	G(D)_WiG	informed	43	49	tandem_leading	1
C11	unfamiliar	G(D)_WiG	informed	43	59.5	tandem_leading	2
C11	unfamiliar	G(D)_WiG	informed	43	74.43	tandem_leading	1
C11	unfamiliar	G(D)_WiG	informed	43	80.18	tandem_leading	2
C11	unfamiliar	G(D)_WiG	informed	43	86.3	tandem_leading	2
C11	unfamiliar	G_W	informed	7	87.05	tandem_leading	2
C11	unfamiliar	GG_WDB	uninformed	0	83.35	tandem_leading	1
C12	familiar	G(D)_DBiG	uninformed	0	45.13	carrying	79
C12	familiar	G(D)_DBiLB	uninformed	0	34.38	carrying	45
C12	familiar	G(D)_DBiLB	uninformed	0	41.7	carrying	55
C12	familiar	G(D)_DBiLB	uninformed	0	45.57	carrying	70
C12	familiar	G(D)_DBiR	uninformed	0	46.27	carrying	65
C12	familiar	G(D)_DBiY	informed	126	12.75	carrying	5
C12	familiar	G(D)_DBiY	informed	126	15.42	carrying	12
C12	familiar	G(D)_DBiY	informed	126	18.35	carrying	12
C12	familiar	G(D)_DBiY	informed	126	21.13	carrying	13
C12	familiar	G(D)_DBiY	informed	126	25.7	carrying	20
C12	familiar	G(D)_DBiY	informed	126	28.25	carrying	28
C12	familiar	G(D)_DBiY	informed	126	30.72	carrying	31
C12	familiar	G(D)_DBiY	informed	126	32.55	carrying	41
C12	familiar	G(D)_DBiY	informed	126	34.42	carrying	49
C12	familiar	G(D)_DBiY	informed	126	35.93	carrying	55
C12	familiar	G(D)_DBiY	informed	126	37.77	carrying	55
C12	familiar	G(D)_DBiY	informed	126	39.57	carrying	58
C12	familiar	G(D)_DBiY	informed	126	42.38	carrying	65
C12	familiar	G(D)_DBiY	informed	126	44.82	carrying	70
C12	familiar	G(D)_LBiR	informed	32	20.53	carrying	12
C12	familiar	G(D)_LBiR	informed	32	23.35	carrying	20
C12	familiar	G(D)_LBiR	informed	32	26.97	carrying	23
C12	familiar	G(D)_LBiR	informed	32	29.75	carrying	30
C12	familiar	G(D)_LBiR	informed	32	32.32	carrying	37
C12	familiar	G(D)_LBiR	informed	32	36.55	carrying	49
C12	familiar	G(D)_LBiR	informed	32	40	carrying	58
C12	familiar	G(D)_LBiR	informed	32	43.77	carrying	65
C12	familiar	G(D)_LBiR	informed	32	46.35	carrying	79
C12	familiar	G(D)_PiY	informed	37	23.05	carrying	13
C12	familiar	G(D)_PiY	informed	37	27.08	carrying	23
C12	familiar	G(D)_PiY	informed	37	30.43	carrying	30
C12	familiar	G(D)_PiY	informed	37	34.45	carrying	41
C12	familiar	G(D)_PiY	informed	37	38.1	carrying	55
C12	familiar	G(D)_PiY	informed	37	41.55	carrying	58
C12	familiar	G(D)_RiY	informed	64	15.32	carrying	8
C12	familiar	G(D)_RiY	informed	64	18.18	carrying	12
C12	familiar	G(D)_RiY	informed	64	21.13	carrying	13
C12	familiar	G(D)_RiY	informed	64	25.18	carrying	20
C12	familiar	G(D)_RiY	informed	64	28.28	carrying	29
C12	familiar	G(D)_RiY	informed	64	30.53	carrying	31
C12	familiar	G(D)_RiY	informed	64	34.83	carrying	41
C12	familiar	G(D)_RiY	informed	64	37.27	carrying	55
C12	familiar	G(D)_RiY	informed	64	39.25	carrying	58
C12	familiar	G(D)_RiY	informed	64	41.27	carrying	63
C12	familiar	G(D)_RiY	informed	64	43.22	carrying	67
C12	familiar	G(D)_RiY	informed	64	45.18	carrying	76
C12	familiar	G(D)_WiLB	informed	13	27.02	carrying	16
C12	familiar	G(D)_WiLB	informed	13	29.85	carrying	30
C12	familiar	G(D)_WiLB	informed	13	33.77	carrying	38
C12	familiar	G(D)_WiLB	informed	13	37.03	carrying	53
C12	familiar	G(D)_WiLB	informed	13	39.05	carrying	58
C12	familiar	G(D)_WiLB	informed	13	40.07	carrying	63
C12	familiar	G(D)_WiLB	informed	13	44.55	carrying	65
C12	familiar	G(D)_WiP	informed	32	18.92	carrying	10
C12	familiar	G(D)_WiP	informed	32	23.28	carrying	15
C12	familiar	G(D)_WiP	informed	32	26.45	carrying	23
C12	familiar	G(D)_WiP	informed	32	29.13	carrying	30
C12	familiar	G(D)_WiP	informed	32	32.9	carrying	33
C12	familiar	G(D)_WiP	informed	32	35.48	carrying	49
C12	familiar	G(D)_WiP	informed	32	39.85	carrying	54
C12	familiar	G(D)_WiP	informed	32	42.6	carrying	65
C12	familiar	G(D)_WiP	informed	32	45.82	carrying	70
C12	familiar	GG_DBDB	uninformed	0	42.37	carrying	55
C12	familiar	GG_DBDB	uninformed	0	45.57	carrying	70
C12	familiar	GG_DBLB	uninformed	0	38.2	carrying	49
C12	familiar	GG_DBLB	uninformed	0	40.5	carrying	58
C12	familiar	GG_GLB	informed	14	45.37	carrying	65
C12	familiar	GG_GW	informed	42	12.72	carrying	3
C12	familiar	GG_GW	informed	42	15.9	carrying	12
C12	familiar	GG_GW	informed	42	19.98	carrying	13
C12	familiar	GG_GW	informed	42	24.4	carrying	16
C12	familiar	GG_GW	informed	42	28.43	carrying	28
C12	familiar	GG_GW	informed	42	32.05	carrying	31
C12	familiar	GG_GW	informed	42	34.98	carrying	49
C12	familiar	GG_GW	informed	42	40.57	carrying	55
C12	familiar	GG_GW	informed	42	43.13	carrying	65
C12	familiar	GG_GW	informed	42	45.68	carrying	76
C12	familiar	GG_PG	uninformed	0	31.57	carrying	29
C12	familiar	GG_PG	uninformed	0	36.93	carrying	49
C12	familiar	GG_PG	uninformed	0	41.02	carrying	58
C12	familiar	GG_PG	uninformed	0	43.47	carrying	67
C12	familiar	GG_PG	uninformed	0	45.43	carrying	77
C12	familiar	GG_PR	uninformed	0	41.63	carrying	58
C12	familiar	GG_PR	uninformed	0	45.82	carrying	67
C12	familiar	GG_PW	informed	14	22.28	carrying	13
C12	familiar	GG_PW	informed	14	24.88	carrying	20
C12	familiar	GG_PW	informed	14	30.32	carrying	29
C12	familiar	GG_PW	informed	14	34.98	carrying	41
C12	familiar	GG_PW	informed	14	40.95	carrying	55
C12	familiar	GG_PW	informed	14	45.1	carrying	67
C12	familiar	GG_RDB	uninformed	0	44.07	carrying	73
C12	familiar	GG_RG	informed	58	39.68	carrying	59
C12	familiar	GG_RG	informed	58	43.75	carrying	65
C12	familiar	GG_WDB	informed	28	16.82	carrying	12
C12	familiar	GG_WDB	informed	28	21.27	carrying	13
C12	familiar	GG_WDB	informed	28	26.77	carrying	20
C12	familiar	GG_WDB	informed	28	30.98	carrying	30
C12	familiar	GG_WDB	informed	28	32.05	carrying	42
C12	familiar	GG_WDB	informed	28	35.67	carrying	49
C12	familiar	GG_WDB	informed	28	37.52	carrying	54
C12	familiar	GG_WDB	informed	28	42.27	carrying	58
C12	familiar	GG_WDB	informed	28	45.73	carrying	70
C12	familiar	GG_YW	uninformed	0	45.05	carrying	58
C12	familiar	H(D)_LBiW	informed	39	31.07	carrying	30
C12	familiar	H(D)_LBiW	informed	39	34.7	carrying	44
C12	familiar	H(D)_LBiW	informed	39	37.72	carrying	55
C12	familiar	H(D)_LBiW	informed	39	43.6	carrying	58
C12	familiar	HG_GW	informed	4	18.47	carrying	12
C12	familiar	HG_GW	informed	4	22.62	carrying	13
C12	familiar	HG_GW	informed	4	26.77	carrying	23
C12	familiar	HG_GW	informed	4	34	carrying	30
C12	familiar	HG_GW	informed	4	39.38	carrying	54
C12	familiar	HG_GW	informed	4	45.85	carrying	64
C12	familiar	HG_LBDB	informed	47	8.98	carrying	7
C12	familiar	HG_LBDB	informed	47	13.25	carrying	7
C12	familiar	HG_LBDB	informed	47	15.98	carrying	12
C12	familiar	HG_LBDB	informed	47	22.25	carrying	13
C12	familiar	HG_LBDB	informed	47	24.92	carrying	20
C12	familiar	HG_LBDB	informed	47	27.1	carrying	29
C12	familiar	HG_LBDB	informed	47	29.47	carrying	29
C12	familiar	HG_LBDB	informed	47	32.22	carrying	35
C12	familiar	HG_LBDB	informed	47	35.63	carrying	49
C12	familiar	HG_LBDB	informed	47	43.27	carrying	53
C12	familiar	HG_LBDB	informed	47	45.87	carrying	76
C12	familiar	HG_LBLB	informed	66	32.05	carrying	24
C12	familiar	HG_LBLB	informed	66	36.87	carrying	49
C12	familiar	HG_LBLB	informed	66	39.15	carrying	58
C12	familiar	HG_RW	informed	14	28.8	carrying	28
C12	familiar	HG_RW	informed	14	35.45	carrying	31
C12	familiar	HG_RW	informed	14	39.58	carrying	54
C12	familiar	HG_RW	informed	14	44.07	carrying	65
C12	familiar	HG_WW	informed	72	9.72	carrying	8
C12	familiar	HG_WW	informed	72	21.3	carrying	12
C12	familiar	HG_WW	informed	72	25.65	carrying	20
C12	familiar	HG_WW	informed	72	30.28	carrying	29
C12	familiar	HG_WW	informed	72	33.92	carrying	41
C12	familiar	HG_WW	informed	72	38.87	carrying	54
C12	familiar	HG_WW	informed	72	41.5	carrying	62
C12	familiar	HG_WW	informed	72	44.98	carrying	67
C12	familiar	HT_LBDB	informed	6	34.05	carrying	41
C12	familiar	HT_LBDB	informed	6	45.03	carrying	54
C12	familiar	HT_LBLB	uninformed	0	30.97	carrying	27
C12	familiar	HT_LBLB	uninformed	0	34.87	carrying	42
C12	familiar	HT_LBLB	uninformed	0	37.78	carrying	55
C12	familiar	HT_LBLB	uninformed	0	40.27	carrying	58
C12	familiar	HT_LBLB	uninformed	0	41.38	carrying	65
C12	familiar	HT_LBLB	uninformed	0	42.32	carrying	67
C12	familiar	HT_LBY	informed	10	27.85	carrying	20
C12	familiar	HT_LBY	informed	10	31.42	carrying	27
C12	familiar	HT_LBY	informed	10	34.9	carrying	47
C12	familiar	HT_LBY	informed	10	38.5	carrying	55
C12	familiar	HT_LBY	informed	10	41.23	carrying	58
C12	familiar	HT_LBY	informed	10	44.4	carrying	67
C12	familiar	HT_PDB	uninformed	0	42.77	carrying	67
C12	familiar	HT_PLB	uninformed	0	35.07	carrying	28
C12	familiar	HT_PLB	uninformed	0	39.3	carrying	55
C12	familiar	HT_PLB	uninformed	0	43.93	carrying	63
C12	familiar	HT_PP	informed	7	29.07	carrying	30
C12	familiar	HT_PP	informed	7	32.18	carrying	33
C12	familiar	HT_PP	informed	7	34.9	carrying	49
C12	familiar	HT_PP	informed	7	37.08	carrying	55
C12	familiar	HT_PP	informed	7	38.8	carrying	58
C12	familiar	HT_PP	informed	7	44.47	carrying	60
C12	familiar	HT_RY	uninformed	0	39.02	carrying	55
C12	familiar	HT_RY	uninformed	0	41.08	carrying	62
C12	familiar	HT_WLB	informed	2	30.18	carrying	28
C12	familiar	HT_WLB	informed	2	34	carrying	41
C12	familiar	HT_WLB	informed	2	36.98	carrying	54
C12	familiar	HT_WLB	informed	2	39.97	carrying	58
C12	familiar	HT_WLB	informed	2	43.55	carrying	65
C12	familiar	HT_WR	informed	23	29.18	carrying	29
C12	familiar	HT_WR	informed	23	32.3	carrying	33
C12	familiar	HT_WR	informed	23	35.85	carrying	49
C12	familiar	HT_WY	uninformed	0	32.08	carrying	38
C12	familiar	HT_WY	uninformed	0	34.62	carrying	49
C12	unfamiliar	G(D)_DBiW	uninformed	0	67.68	carrying	6
C12	unfamiliar	G(D)_DBiW	uninformed	0	84.47	carrying	4
C12	unfamiliar	G(D)_LBiP	informed	0	77.4	carrying	4
C12	unfamiliar	GG_DBG	informed	13	30.98	tandem_leading	1
C12	unfamiliar	GG_DBG	informed	13	45.1	tandem_leading	2
C12	unfamiliar	GG_PY	uninformed	0	53.77	carrying	4
C12	unfamiliar	GG_PY	uninformed	0	58.23	carrying	2
C12	unfamiliar	GG_PY	uninformed	0	64.03	carrying	4
C13	familiar	G(D)_DBiG	uninformed	0	25.82	carrying	12
C13	familiar	G(D)_DBiG	uninformed	0	30.03	carrying	22
C13	familiar	G(D)_DBiG	uninformed	0	32.25	carrying	25
C13	familiar	G(D)_DBiG	uninformed	0	35.57	carrying	29
C13	familiar	G(D)_DBiG	uninformed	0	39.22	carrying	33
C13	familiar	G(D)_DBiG	uninformed	0	41.23	carrying	39
C13	familiar	G(D)_DBiG	uninformed	0	45.97	carrying	50
C13	familiar	G(D)_DBiG	uninformed	0	49.2	carrying	50
C13	familiar	G(D)_DBiG	uninformed	0	51.38	carrying	50
C13	familiar	G(D)_DBiG	uninformed	0	53.25	carrying	50
C13	familiar	G(D)_DBiW	informed	73	44.03	carrying	43
C13	familiar	G(D)_DBiW	informed	73	45.63	carrying	56
C13	familiar	G(D)_DBiW	informed	73	48.5	carrying	56
C13	familiar	G(D)_DBiW	informed	73	50.67	carrying	56
C13	familiar	G(D)_DBiW	informed	73	53.28	carrying	56
C13	familiar	G(D)_DBiY	uninformed	0	25.45	carrying	12
C13	familiar	G(D)_DBiY	uninformed	0	29.63	carrying	22
C13	familiar	G(D)_DBiY	uninformed	0	32.37	carrying	23
C13	familiar	G(D)_DBiY	uninformed	0	34.93	carrying	29
C13	familiar	G(D)_DBiY	uninformed	0	37.08	carrying	33
C13	familiar	G(D)_DBiY	uninformed	0	39.18	carrying	35
C13	familiar	G(D)_DBiY	uninformed	0	41.35	carrying	39
C13	familiar	G(D)_DBiY	uninformed	0	45.98	carrying	50
C13	familiar	G(D)_DBiY	uninformed	0	48.38	carrying	50
C13	familiar	G(D)_DBiY	uninformed	0	50.38	carrying	50
C13	familiar	G(D)_DBiY	uninformed	0	51.93	carrying	50
C13	familiar	G(D)_DBiY	uninformed	0	53.95	carrying	50
C13	familiar	G(D)_GiLB	informed	8	25.4	carrying	12
C13	familiar	G(D)_GiLB	informed	8	28.18	carrying	22
C13	familiar	G(D)_GiLB	informed	8	31.57	carrying	23
C13	familiar	G(D)_GiLB	informed	8	34.45	carrying	28
C13	familiar	G(D)_GiLB	informed	8	37.4	carrying	33
C13	familiar	G(D)_GiLB	informed	8	41.07	carrying	35
C13	familiar	G(D)_GiLB	informed	8	44.7	carrying	50
C13	familiar	G(D)_GiLB	informed	8	47.77	carrying	50
C13	familiar	G(D)_GiLB	informed	8	50.65	carrying	50
C13	familiar	G(D)_GiLB	informed	8	53.15	carrying	50
C13	familiar	G(D)_GiR	informed	16	40.28	carrying	18
C13	familiar	G(D)_GiR	informed	16	43.53	carrying	45
C13	familiar	G(D)_GiR	informed	16	45.88	carrying	56
C13	familiar	G(D)_GiR	informed	16	48.5	carrying	56
C13	familiar	G(D)_GiR	informed	16	52.72	carrying	56
C13	familiar	G(D)_GiW	informed	67	16.72	carrying	5
C13	familiar	G(D)_GiW	informed	67	19.03	carrying	8
C13	familiar	G(D)_GiW	informed	67	21.18	carrying	11
C13	familiar	G(D)_GiW	informed	67	24.12	carrying	12
C13	familiar	G(D)_GiW	informed	67	28.38	carrying	18
C13	familiar	G(D)_GiW	informed	67	32.08	carrying	22
C13	familiar	G(D)_GiW	informed	67	35.4	carrying	29
C13	familiar	G(D)_GiW	informed	67	38.08	carrying	33
C13	familiar	G(D)_GiW	informed	67	40.45	carrying	36
C13	familiar	G(D)_GiW	informed	67	43.23	carrying	49
C13	familiar	G(D)_GiW	informed	67	47.8	carrying	54
C13	familiar	G(D)_GiW	informed	67	49.77	carrying	54
C13	familiar	G(D)_GiW	informed	67	51.63	carrying	54
C13	familiar	G(D)_GiW	informed	67	53.83	carrying	54
C13	familiar	G(D)_LBiW	informed	8	42.63	carrying	35
C13	familiar	G(D)_LBiW	informed	8	47.88	carrying	48
C13	familiar	G(D)_LBiW	informed	8	50.83	carrying	48
C13	familiar	G(D)_LBiW	informed	8	53.63	carrying	48
C13	familiar	G(D)_RiG	informed	20	43.47	carrying	NA
C13	familiar	G(D)_RiG	informed	20	53.15	carrying	54
C13	familiar	G(D)_RiP	informed	1	44.17	carrying	33
C13	familiar	G(D)_RiP	informed	1	48.45	carrying	56
C13	familiar	G(D)_RiP	informed	1	51.93	carrying	56
C13	familiar	G(D)_YiR	uninformed	0	53.28	carrying	50
C13	familiar	GG_DBG	uninformed	0	51.9	carrying	NA
C13	familiar	GG_DBW	uninformed	0	51.48	carrying	50
C13	familiar	GG_GR	uninformed	0	44.07	carrying	33
C13	familiar	GG_GR	uninformed	0	46.27	carrying	56
C13	familiar	GG_GR	uninformed	0	49.88	carrying	56
C13	familiar	GG_GR	uninformed	0	52.55	carrying	56
C13	familiar	GG_GW	informed	51	9.02	carrying	3
C13	familiar	GG_GW	informed	51	12.02	carrying	5
C13	familiar	GG_GW	informed	51	14.18	carrying	6
C13	familiar	GG_GW	informed	51	16.12	carrying	6
C13	familiar	GG_GW	informed	51	18.08	carrying	10
C13	familiar	GG_GW	informed	51	21.73	carrying	11
C13	familiar	GG_GW	informed	51	23.92	carrying	11
C13	familiar	GG_GW	informed	51	26.67	carrying	18
C13	familiar	GG_GW	informed	51	29.13	carrying	22
C13	familiar	GG_GW	informed	51	32.13	carrying	22
C13	familiar	GG_GW	informed	51	35.47	carrying	29
C13	familiar	GG_GW	informed	51	37.8	carrying	33
C13	familiar	GG_GW	informed	51	39.75	carrying	36
C13	familiar	GG_GW	informed	51	41.55	carrying	43
C13	familiar	GG_GW	informed	51	43.5	carrying	50
C13	familiar	GG_GW	informed	51	45.55	carrying	55
C13	familiar	GG_GW	informed	51	48.3	carrying	55
C13	familiar	GG_GW	informed	51	50.03	carrying	55
C13	familiar	GG_GW	informed	51	51.88	carrying	55
C13	familiar	GG_PDB	uninformed	0	34.03	carrying	25
C13	familiar	GG_PDB	uninformed	0	38.4	carrying	34
C13	familiar	GG_PDB	uninformed	0	41.3	carrying	39
C13	familiar	GG_PDB	uninformed	0	43.72	carrying	50
C13	familiar	GG_PDB	uninformed	0	48.68	carrying	56
C13	familiar	GG_PDB	uninformed	0	51.08	carrying	56
C13	familiar	GG_PDB	uninformed	0	53.1	carrying	56
C13	familiar	GG_RDB	informed	29	38.53	carrying	34
C13	familiar	GG_RDB	informed	29	41.03	carrying	39
C13	familiar	GG_RDB	informed	29	43.35	carrying	50
C13	familiar	GG_RDB	informed	29	46.17	carrying	54
C13	familiar	GG_RG	informed	113	51.02	carrying	NA
C13	familiar	GG_RG	informed	113	52.23	carrying	NA
C13	familiar	GG_RLB	uninformed	0	39.35	carrying	32
C13	familiar	GG_RLB	uninformed	0	41.35	carrying	39
C13	familiar	GG_RLB	uninformed	0	43.87	carrying	50
C13	familiar	GG_RLB	uninformed	0	47.25	carrying	56
C13	familiar	GG_RLB	uninformed	0	49.68	carrying	56
C13	familiar	GG_RLB	uninformed	0	51.92	carrying	56
C13	familiar	GG_WDB	informed	24	37.77	carrying	34
C13	familiar	GG_WDB	informed	24	40.62	carrying	36
C13	familiar	GG_WDB	informed	24	43.57	carrying	50
C13	familiar	GG_WDB	informed	24	45.78	carrying	56
C13	familiar	GG_WDB	informed	24	48.25	carrying	56
C13	familiar	GG_WDB	informed	24	50.2	carrying	56
C13	familiar	GG_WDB	informed	24	52.05	carrying	56
C13	familiar	GG_WW	informed	60	16.38	carrying	6
C13	familiar	GG_WW	informed	60	18.62	carrying	10
C13	familiar	GG_WW	informed	60	20.78	carrying	11
C13	familiar	GG_WW	informed	60	23.57	carrying	12
C13	familiar	GG_WW	informed	60	26	carrying	18
C13	familiar	GG_WW	informed	60	27.97	carrying	22
C13	familiar	GG_WW	informed	60	31.57	carrying	23
C13	familiar	GG_WW	informed	60	33.98	carrying	28
C13	familiar	GG_WW	informed	60	37.08	carrying	34
C13	familiar	GG_WW	informed	60	41.12	carrying	35
C13	familiar	GG_WW	informed	60	44.27	carrying	50
C13	familiar	GG_WW	informed	60	47.35	carrying	56
C13	familiar	GG_WW	informed	60	51.78	carrying	56
C13	familiar	GG_YLB	informed	91	3.73	carrying	3
C13	familiar	GG_YLB	informed	91	6.53	carrying	3
C13	familiar	GG_YLB	informed	91	8.88	carrying	2
C13	familiar	GG_YLB	informed	91	11.38	carrying	5
C13	familiar	GG_YLB	informed	91	13.78	carrying	6
C13	familiar	GG_YLB	informed	91	16.4	carrying	6
C13	familiar	GG_YLB	informed	91	23.73	carrying	10
C13	familiar	GG_YLB	informed	91	28.93	carrying	22
C13	familiar	GG_YLB	informed	91	31.42	carrying	22
C13	familiar	GG_YLB	informed	91	33.62	carrying	28
C13	familiar	GG_YLB	informed	91	35.77	carrying	34
C13	familiar	GG_YLB	informed	91	38.28	carrying	34
C13	familiar	GG_YLB	informed	91	40.53	carrying	37
C13	familiar	GG_YLB	informed	91	44.92	carrying	49
C13	familiar	GG_YLB	informed	91	47.77	carrying	49
C13	familiar	GG_YLB	informed	91	49.88	carrying	49
C13	familiar	GG_YLB	informed	91	53.63	carrying	49
C13	familiar	HT_GR	uninformed	0	41.25	carrying	34
C13	familiar	HT_GR	uninformed	0	45.13	carrying	50
C13	familiar	HT_GR	uninformed	0	49.3	carrying	50
C13	familiar	HT_GR	uninformed	0	51.17	carrying	50
C13	familiar	HT_GW	uninformed	0	53.5	carrying	49
C13	familiar	HT_WG	uninformed	0	39.2	carrying	36
C13	unfamiliar	G(D)_PiR	uninformed	0	64.52	tandem_leading	3
C13	unfamiliar	G(D)_PiR	uninformed	0	78.33	carrying	4
C13	unfamiliar	GG_RR	informed	3	36.83	tandem_leading	1
C13	unfamiliar	GG_RR	informed	3	45.22	tandem_leading	2
C13	unfamiliar	GG_RR	informed	3	62.98	carrying	3
C13	unfamiliar	GG_RR	informed	3	66.43	carrying	2
C13	unfamiliar	GG_RR	informed	3	74.02	carrying	5
C13	unfamiliar	GG_RR	informed	3	90.07	carrying	7
C14	familiar	G(D)_DBiG	informed	2	68.15	carrying	71
C14	familiar	G(D)_DBiR	informed	21	55.22	carrying	32
C14	familiar	G(D)_DBiR	informed	21	63.02	carrying	53
C14	familiar	G(D)_DBiR	informed	21	67.17	carrying	73
C14	familiar	G(D)_DBiY	uninformed	0	60.4	carrying	53
C14	familiar	G(D)_DBiY	uninformed	0	64.6	carrying	77
C14	familiar	G(D)_GiDB	uninformed	0	63.28	carrying	60
C14	familiar	G(D)_GiP	informed	4	47.43	carrying	24
C14	familiar	G(D)_GiP	informed	4	50.57	carrying	33
C14	familiar	G(D)_GiP	informed	4	53.48	carrying	44
C14	familiar	G(D)_GiP	informed	4	56.52	carrying	49
C14	familiar	G(D)_GiP	informed	4	58.83	carrying	59
C14	familiar	G(D)_GiP	informed	4	60.97	carrying	59
C14	familiar	G(D)_GiP	informed	4	69.43	carrying	72
C14	familiar	G(D)_GiR	informed	62	50.18	carrying	20
C14	familiar	G(D)_GiR	informed	62	54.23	carrying	43
C14	familiar	G(D)_GiR	informed	62	57.55	carrying	51
C14	familiar	G(D)_GiR	informed	62	62.12	carrying	60
C14	familiar	G(D)_GiR	informed	62	64.38	carrying	74
C14	familiar	G(D)_GiR	informed	62	67.37	carrying	79
C14	familiar	G(D)_LBiDB	uninformed	0	61.85	carrying	53
C14	familiar	G(D)_LBiDB	uninformed	0	65.78	carrying	74
C14	familiar	G(D)_LBiDB	uninformed	0	68.78	carrying	85
C14	familiar	G(D)_LBiG	informed	5	48.05	carrying	24
C14	familiar	G(D)_LBiG	informed	5	54.37	carrying	33
C14	familiar	G(D)_LBiG	informed	5	57.5	carrying	53
C14	familiar	G(D)_LBiG	informed	5	61.65	carrying	60
C14	familiar	G(D)_LBiG	informed	5	63.83	carrying	74
C14	familiar	G(D)_LBiG	informed	5	66.77	carrying	75
C14	familiar	G(D)_LBiG	informed	5	67.68	carrying	86
C14	familiar	G(D)_LBiP	uninformed	0	69.67	carrying	74
C14	familiar	G(D)_LBiR	uninformed	0	56.45	carrying	48
C14	familiar	G(D)_LBiR	uninformed	0	57.38	carrying	59
C14	familiar	G(D)_LBiR	uninformed	0	60.2	carrying	60
C14	familiar	G(D)_LBiR	uninformed	0	61.1	carrying	68
C14	familiar	G(D)_LBiR	uninformed	0	65.57	carrying	73
C14	familiar	G(D)_PiDB	uninformed	0	49.47	carrying	24
C14	familiar	G(D)_PiDB	uninformed	0	54.12	carrying	39
C14	familiar	G(D)_PiDB	uninformed	0	57.85	carrying	51
C14	familiar	G(D)_PiDB	uninformed	0	61.53	carrying	58
C14	familiar	G(D)_PiDB	uninformed	0	64.5	carrying	74
C14	familiar	G(D)_PiDB	uninformed	0	66.98	carrying	79
C14	familiar	G(D)_RiDB	informed	10	38.28	tandem_leading	6
C14	familiar	G(D)_RiDB	informed	10	48.25	carrying	25
C14	familiar	G(D)_RiDB	informed	10	52.83	carrying	33
C14	familiar	G(D)_RiDB	informed	10	56.28	carrying	49
C14	familiar	G(D)_RiDB	informed	10	60.32	carrying	59
C14	familiar	G(D)_RiDB	informed	10	63.53	carrying	69
C14	familiar	G(D)_RiDB	informed	10	66.87	carrying	75
C14	familiar	G(D)_RiLB	informed	3	33.85	tandem_leading	6
C14	familiar	G(D)_RiLB	informed	3	51.18	carrying	24
C14	familiar	G(D)_RiLB	informed	3	57.18	carrying	44
C14	familiar	G(D)_RiLB	informed	3	60.53	carrying	60
C14	familiar	G(D)_RiLB	informed	3	62.93	carrying	71
C14	familiar	G(D)_RiLB	informed	3	66.1	carrying	73
C14	familiar	G(D)_RiP	informed	6	35.5	tandem_leading	13
C14	familiar	G(D)_RiP	informed	6	43.92	carrying	13
C14	familiar	G(D)_RiP	informed	6	53.37	carrying	17
C14	familiar	G(D)_RiP	informed	6	58.55	carrying	49
C14	familiar	G(D)_RiP	informed	6	62.97	carrying	55
C14	familiar	G(D)_RiP	informed	6	67.82	carrying	73
C14	familiar	G(D)_RiW	informed	5	37.93	tandem_leading	4
C14	familiar	G(D)_RiW	informed	5	65.12	carrying	55
C14	familiar	G(D)_WiLB	informed	1	51.87	carrying	24
C14	familiar	G(D)_WiLB	informed	1	55.77	carrying	48
C14	familiar	G(D)_WiLB	informed	1	57.23	carrying	55
C14	familiar	G(D)_WiLB	informed	1	61.75	carrying	60
C14	familiar	G(D)_WiLB	informed	1	63.4	carrying	74
C14	familiar	G(D)_WiLB	informed	1	64.35	carrying	75
C14	familiar	G(D)_WiLB	informed	1	68.22	carrying	79
C14	familiar	G(D)_WiR	informed	205	34.98	tandem_leading	13
C14	familiar	G(D)_WiR	informed	205	56.22	carrying	49
C14	familiar	G(D)_WiR	informed	205	65.57	carrying	57
C14	familiar	G(D)_WiR	informed	205	68.5	carrying	85
C14	familiar	G(D)_YiR	uninformed	0	54.5	carrying	39
C14	familiar	G(D)_YiR	uninformed	0	66.37	carrying	53
C14	familiar	GG_DBG	uninformed	0	59.88	carrying	44
C14	familiar	GG_DBG	uninformed	0	61.28	carrying	65
C14	familiar	GG_DBG	uninformed	0	66.47	carrying	74
C14	familiar	GG_DBW	uninformed	0	63.35	carrying	53
C14	familiar	GG_DBW	uninformed	0	66.53	carrying	75
C14	familiar	GG_GG	uninformed	0	66.5	carrying	53
C14	familiar	GG_GR	informed	1	55.88	carrying	25
C14	familiar	GG_GR	informed	1	59.02	carrying	55
C14	familiar	GG_GR	informed	1	61.22	carrying	55
C14	familiar	GG_GR	informed	1	65.08	carrying	74
C14	familiar	GG_GR	informed	1	68.48	carrying	81
C14	familiar	GG_GY	informed	6	38.98	carrying	6
C14	familiar	GG_GY	informed	6	43.45	carrying	25
C14	familiar	GG_GY	informed	6	46.77	carrying	25
C14	familiar	GG_GY	informed	6	50.03	carrying	28
C14	familiar	GG_GY	informed	6	56.08	carrying	43
C14	familiar	GG_GY	informed	6	60.48	carrying	57
C14	familiar	GG_GY	informed	6	63.15	carrying	70
C14	familiar	GG_GY	informed	6	66.1	carrying	74
C14	familiar	GG_LBDB	uninformed	0	46.3	carrying	16
C14	familiar	GG_LBDB	uninformed	0	52.02	carrying	23
C14	familiar	GG_LBDB	uninformed	0	56.88	carrying	48
C14	familiar	GG_LBDB	uninformed	0	57.82	carrying	60
C14	familiar	GG_LBDB	uninformed	0	60.35	carrying	60
C14	familiar	GG_LBDB	uninformed	0	65.37	carrying	69
C14	familiar	GG_LBDB	uninformed	0	69.3	carrying	81
C14	familiar	GG_LBLB	uninformed	0	64.68	carrying	74
C14	familiar	GG_LBLB	uninformed	0	66.1	carrying	81
C14	familiar	GG_LBLB	uninformed	0	68.97	carrying	85
C14	familiar	GG_LBR	informed	23	36.83	tandem_leading	7
C14	familiar	GG_LBR	informed	23	42.02	carrying	25
C14	familiar	GG_LBR	informed	23	44.98	carrying	25
C14	familiar	GG_LBR	informed	23	48.47	carrying	25
C14	familiar	GG_LBR	informed	23	51.3	carrying	32
C14	familiar	GG_LBR	informed	23	53.85	carrying	45
C14	familiar	GG_LBR	informed	23	57.15	carrying	50
C14	familiar	GG_LBR	informed	23	59.6	carrying	60
C14	familiar	GG_LBR	informed	23	63.12	carrying	65
C14	familiar	GG_LBR	informed	23	66.27	carrying	74
C14	familiar	GG_PG	informed	6	45.73	carrying	25
C14	familiar	GG_PG	informed	6	50.33	carrying	25
[truncated: 70 more rows]
